# Supplementary material for: Gene Expression Profiles from Disease Discordant Twins Suggest Shared Antiviral Pathways and Viral Exposures among Multiple Systemic Autoimmune Diseases
Source: PLoS One. 2015 Nov 10;10(11):e0142486. doi: 10.1371/journal.pone.0142486 (PMC4640563; doi:10.1371/journal.pone.0142486)
Supplement: S1 Table — (XLS) [file pone.0142486.s003.xls]

## Sheet: Sheet0
A	Patients vs. Unaffected twins				B	Patients vs Healthy Controls
Gene Symbol	Entrez Gene Name	Fold Change	q value		Gene Symbol	Entrez Gene Name	Fold Change	q value
Increased expression in probands					Increased expression in probands
CLDN3	claudin 3	3.814	0.00554		SHH	sonic hedgehog	9.407	0.0026
SHH	sonic hedgehog	3.632	0.00818		CLDN3	claudin 3	7.163	0.00169
DEFA4	defensin, alpha 4, corticostatin	3.114	0.0261		MYCN	v-myc avian myelocytomatosis viral oncogene neuroblastoma derived homolog	5.431	0.00169
OLFM4	olfactomedin 4	3.088	0.0284		IRX3	iroquois homeobox 3	5.264	0.00178
DEFA1 (includes others)	defensin, alpha 1	2.777	0.0225		CEBPA	CCAAT/enhancer binding protein (C/EBP), alpha	4.927	0.00191
CTSG	cathepsin G	2.763	0.0244		SOX18	SRY (sex determining region Y)-box 18	4.605	0.0035
ELANE	elastase, neutrophil expressed	2.739	0.0319		EBF4	early B-cell factor 4	4.489	0.00802
LTF	lactotransferrin	2.723	0.0224		SOX17	SRY (sex determining region Y)-box 17	4.434	0.00674
ARTN	artemin	2.493	0.00682		FOXE1	forkhead box E1	4.341	0.00341
MSRA	methionine sulfoxide reductase A	2.461	0.0107		HRK	harakiri, BCL2 interacting protein	4.309	0.00169
RSAD2	radical S-adenosyl methionine domain containing 2	2.419	0.0459		SH3D21	SH3 domain containing 21	4.277	0.00377
GFRA4	GDNF family receptor alpha 4	2.381	0.00571		GRIN1	glutamate receptor, ionotropic, N-methyl D-aspartate 1	4.27	0.00222
CHIT1	chitinase 1 (chitotriosidase)	2.297	0.00973		NEUROG1	neurogenin 1	4.257	0.00226
CD177	CD177 molecule	2.294	0.0154		IFI27	interferon, alpha-inducible protein 27	3.954	0.0155
CEACAM6	carcinoembryonic antigen-related cell adhesion molecule 6 (non-specific cross reacting antigen)	2.278	0.0477		OLFM4	olfactomedin 4	3.921	0.0121
GRPR	gastrin-releasing peptide receptor	2.274	0.0126		GFRA4	GDNF family receptor alpha 4	3.881	0.00364
DAAM2	dishevelled associated activator of morphogenesis 2	2.268	0.0281		CACNA1E	calcium channel, voltage-dependent, R type, alpha 1E subunit	3.727	0.00892
IFI44	interferon-induced protein 44	2.255	0.0217		ARTN	artemin	3.699	0.0049
ID1	inhibitor of DNA binding 1, dominant negative helix-loop-helix protein	2.244	0.0356		C2CD4B	C2 calcium-dependent domain containing 4B	3.683	0.00733
SOX18	SRY (sex determining region Y)-box 18	2.216	0.0153		CCDC108	coiled-coil domain containing 108	3.677	0.00893
CCDC144A	coiled-coil domain containing 144A	2.176	0.0122		TRIM35	tripartite motif containing 35	3.669	0.0195
BATF2	basic leucine zipper transcription factor, ATF-like 2	2.154	0.00918		CHRNA4	cholinergic receptor, nicotinic, alpha 4 (neuronal)	3.483	0.00416
MYPOP	Myb-related transcription factor, partner of profilin	2.117	0.0367		DEFA4	defensin, alpha 4, corticostatin	3.474	0.0359
GRIN1	glutamate receptor, ionotropic, N-methyl D-aspartate 1	2.106	0.0139		FOXB1	forkhead box B1	3.472	0.0102
USP18	ubiquitin specific peptidase 18	2.092	0.0326		FRMD4A	FERM domain containing 4A	3.452	0.0206
AMH	anti-Mullerian hormone	2.067	0.0131		FBRSL1	fibrosin-like 1	3.411	0.0128
B3GALNT1	beta-1,3-N-acetylgalactosaminyltransferase 1 (globoside blood group)	2.051	0.00865		MSRA	methionine sulfoxide reductase A	3.353	0.00892
AZU1	azurocidin 1	2.038	0.0312		CRHR2	corticotropin releasing hormone receptor 2	3.326	0.0193
GLTSCR1	glioma tumor suppressor candidate region gene 1	2.032	0.0118		EVX1	even-skipped homeobox 1	3.304	0.00921
EBF4	early B-cell factor 4	2.015	0.0254		SOX8	SRY (sex determining region Y)-box 8	3.254	0.00581
SECTM1	secreted and transmembrane 1	1.992	0.00865		GH2	growth hormone 2	3.243	0.00572
IFIT3	interferon-induced protein with tetratricopeptide repeats 3	1.988	0.0296		NKD2	naked cuticle homolog 2 (Drosophila)	3.231	0.0109
STAT1	signal transducer and activator of transcription 1, 91kDa	1.976	0.0348		DEFA1 (includes others)	defensin, alpha 1	3.169	0.0231
FOXB1	forkhead box B1	1.975	0.0298		GJD3	gap junction protein, delta 3, 31.9kDa	3.159	0.00498
PTH2	parathyroid hormone 2	1.967	0.0155		GAS8-AS1	GAS8 antisense RNA 1	3.154	0.00902
ABCA13	ATP-binding cassette, sub-family A (ABC1), member 13	1.965	0.0424		MYPOP	Myb-related transcription factor, partner of profilin	3.143	0.00525
SLPI	secretory leukocyte peptidase inhibitor	1.954	0.00803		CD177	CD177 molecule	3.082	0.00591
IFI6	interferon, alpha-inducible protein 6	1.949	0.0296		AMH	anti-Mullerian hormone	3.078	0.0134
ADAMTSL2	ADAMTS-like 2	1.944	0.0271		DUSP15	dual specificity phosphatase 15	3.077	0.00192
SH3D21	SH3 domain containing 21	1.938	0.0155		ZNF467	zinc finger protein 467	3.044	0.00503
CREB3L3	cAMP responsive element binding protein 3-like 3	1.919	0.0046		GRPR	gastrin-releasing peptide receptor	3.032	0.00487
SOCS1	suppressor of cytokine signaling 1	1.894	0.0103		FGF22	fibroblast growth factor 22	2.977	0.0367
GYG2	glycogenin 2	1.89	0.0153		PANX2	pannexin 2	2.974	0.00733
MYCN	v-myc avian myelocytomatosis viral oncogene neuroblastoma derived homolog	1.883	0.0279		SP5	Sp5 transcription factor	2.96	0.0168
RCC1	regulator of chromosome condensation 1	1.883	0.0147		PTH2	parathyroid hormone 2	2.951	0.00402
OAS3	2'-5'-oligoadenylate synthetase 3, 100kDa	1.881	0.0438		DUOXA2	dual oxidase maturation factor 2	2.949	0.00638
ISG15	ISG15 ubiquitin-like modifier	1.869	0.0462		GLTSCR1	glioma tumor suppressor candidate region gene 1	2.939	0.00847
SLC6A6	solute carrier family 6 (neurotransmitter transporter), member 6	1.865	0.00957		CTSG	cathepsin G	2.933	0.0325
PNMT	phenylethanolamine N-methyltransferase	1.861	0.0129		APC2	adenomatosis polyposis coli 2	2.93	0.00364
CHRNA4	cholinergic receptor, nicotinic, alpha 4 (neuronal)	1.86	0.0245		LTF	lactotransferrin	2.905	0.0184
RNF207	ring finger protein 207	1.86	0.0176		PEX10	peroxisomal biogenesis factor 10	2.893	0.00638
ANKRD22	ankyrin repeat domain 22	1.858	0.0355		ALDOA	aldolase A, fructose-bisphosphate	2.877	0.0118
C2CD4B	C2 calcium-dependent domain containing 4B	1.848	0.0429		C1QTNF4	C1q and tumor necrosis factor related protein 4	2.846	0.0169
ETV7	ets variant 7	1.84	0.046		MT1G	metallothionein 1G	2.844	0.0336
FKBP5	FK506 binding protein 5	1.831	0.0216		MSX1	msh homeobox 1	2.831	0.00613
TRIM6	tripartite motif containing 6	1.828	0.0239		KRT3	keratin 3, type II	2.782	0.0136
ADORA3	adenosine A3 receptor	1.824	0.0224		UCN2	urocortin 2	2.753	0.0216
TNNT3	troponin T type 3 (skeletal, fast)	1.82	0.0326		IRX4	iroquois homeobox 4	2.74	0.00893
OASL	2'-5'-oligoadenylate synthetase-like	1.818	0.0433		DHH	desert hedgehog	2.721	0.00638
PANX2	pannexin 2	1.817	0.0217		CREB3L3	cAMP responsive element binding protein 3-like 3	2.71	0.00169
SERPING1	serpin peptidase inhibitor, clade G (C1 inhibitor), member 1	1.813	0.0343		ELANE	elastase, neutrophil expressed	2.677	0.0304
CHGA	chromogranin A	1.8	0.0196		SV2A	synaptic vesicle glycoprotein 2A	2.668	0.0179
C1QTNF4	C1q and tumor necrosis factor related protein 4	1.796	0.0402		OTOF	otoferlin	2.657	0.0144
PTPRJ	protein tyrosine phosphatase, receptor type, J	1.791	0.0304		ZSCAN10	zinc finger and SCAN domain containing 10	2.652	0.0423
SLC1A3	solute carrier family 1 (glial high affinity glutamate transporter), member 3	1.791	0.0458		HMX1	H6 family homeobox 1	2.64	0.00754
DUOXA2	dual oxidase maturation factor 2	1.788	0.00798		COX6B2	cytochrome c oxidase subunit VIb polypeptide 2 (testis)	2.639	0.0226
IRX3	iroquois homeobox 3	1.787	0.0325		STK11	serine/threonine kinase 11	2.608	0.00796
CECR6	cat eye syndrome chromosome region, candidate 6	1.785	0.0233		TBX1	T-box 1	2.606	0.0094
NAT8	N-acetyltransferase 8 (GCN5-related, putative)	1.784	0.0462		CEACAM8	carcinoembryonic antigen-related cell adhesion molecule 8	2.588	0.0468
IFIT2	interferon-induced protein with tetratricopeptide repeats 2	1.782	0.0225		SYNPO	synaptopodin	2.577	0.00662
QPCT	glutaminyl-peptide cyclotransferase	1.782	0.0143		HES4	hes family bHLH transcription factor 4	2.574	0.0108
DOLPP1	dolichyldiphosphatase 1	1.779	0.0281		CTRB2	chymotrypsinogen B2	2.571	0.0148
ADAMTS2	ADAM metallopeptidase with thrombospondin type 1 motif, 2	1.771	0.0155		SOX3	SRY (sex determining region Y)-box 3	2.571	0.031
HES4	hes family bHLH transcription factor 4	1.765	0.0143		LMO1	LIM domain only 1 (rhombotin 1)	2.561	0.0205
HOXA6	homeobox A6	1.762	0.0102		FBXO17	F-box protein 17	2.556	0.00631
CTXN1	cortexin 1	1.759	0.0225		MUC6	mucin 6, oligomeric mucus/gel-forming	2.55	0.00818
ALOX15B	arachidonate 15-lipoxygenase, type B	1.754	0.0264		FGF3	fibroblast growth factor 3	2.539	0.00961
ECHDC3	enoyl CoA hydratase domain containing 3	1.754	0.035		NXPH4	neurexophilin 4	2.529	0.00817
EXOC3L1	exocyst complex component 3-like 1	1.752	0.0199		SCARF2	scavenger receptor class F, member 2	2.517	0.00709
KCNE5	potassium channel, voltage gated subfamily E regulatory beta subunit 5	1.75	0.0153		SLC30A2	solute carrier family 30 (zinc transporter), member 2	2.513	0.00208
SLC5A2	solute carrier family 5 (sodium/glucose cotransporter), member 2	1.747	0.0097		RCC1	regulator of chromosome condensation 1	2.49	0.0138
KLF2	Kruppel-like factor 2	1.746	0.0248		EPDR1	ependymin related 1	2.47	0.00419
ATOH7	atonal bHLH transcription factor 7	1.745	0.045		AQP2	aquaporin 2 (collecting duct)	2.469	0.00733
EVX1	even-skipped homeobox 1	1.74	0.0337		MMP17	matrix metallopeptidase 17 (membrane-inserted)	2.458	0.00764
SLC26A8	solute carrier family 26 (anion exchanger), member 8	1.739	0.0466		TUBA3C/TUBA3D	tubulin, alpha 3c	2.441	0.00487
EPSTI1	epithelial stromal interaction 1 (breast)	1.735	0.0459		GDF5	growth differentiation factor 5	2.432	0.033
LY6G6F	lymphocyte antigen 6 complex, locus G6F	1.717	0.0203		CPTP	ceramide-1-phosphate transfer protein	2.414	0.00843
TBX1	T-box 1	1.717	0.0332		PRR7	proline rich 7 (synaptic)	2.402	0.0221
LGALSL	lectin, galactoside-binding-like	1.71	0.0195		CCDC120	coiled-coil domain containing 120	2.398	0.0262
NEUROG1	neurogenin 1	1.71	0.0468		CTF1	cardiotrophin 1	2.387	0.0137
OLAH	oleoyl-ACP hydrolase	1.707	0.0307		USP18	ubiquitin specific peptidase 18	2.385	0.0407
ODF3L2	outer dense fiber of sperm tails 3-like 2	1.706	0.00803		GPHB5	glycoprotein hormone beta 5	2.379	0.0175
SV2A	synaptic vesicle glycoprotein 2A	1.7	0.0143		FGD1	FYVE, RhoGEF and PH domain containing 1	2.373	0.00638
DUSP15	dual specificity phosphatase 15	1.696	0.0362		NUMBL	numb homolog (Drosophila)-like	2.373	0.0383
LENG9	leukocyte receptor cluster (LRC) member 9	1.696	0.0134		SLC26A1	solute carrier family 26 (anion exchanger), member 1	2.369	0.0455
HPR	haptoglobin-related protein	1.695	0.0185		CXCL3	chemokine (C-X-C motif) ligand 3	2.362	0.00811
DDX60L	DEAD (Asp-Glu-Ala-Asp) box polypeptide 60-like	1.692	0.00842		CARD9	caspase recruitment domain family, member 9	2.36	0.0121
VEGFA	vascular endothelial growth factor A	1.685	0.0134		KISS1R	KISS1 receptor	2.36	0.0113
PADI4	peptidyl arginine deiminase, type IV	1.684	0.025		SCN3A	sodium channel, voltage gated, type III alpha subunit	2.36	0.016
PAX5	paired box 5	1.683	0.0195		EMX1	empty spiracles homeobox 1	2.358	0.00341
HP	haptoglobin	1.679	0.0309		CYP4F2	cytochrome P450, family 4, subfamily F, polypeptide 2	2.349	0.0296
PPAPDC1A	phosphatidic acid phosphatase type 2 domain containing 1A	1.678	0.0371		ERG	v-ets avian erythroblastosis virus E26 oncogene homolog	2.349	0.0177
KRTAP2-3 (includes others)	keratin associated protein 2-3	1.677	0.0263		GFRA3	GDNF family receptor alpha 3	2.335	0.00662
SLIT1	slit guidance ligand 1	1.677	0.0342		IER5	immediate early response 5	2.334	0.0478
STK11	serine/threonine kinase 11	1.676	0.0472		KCTD1	potassium channel tetramerization domain containing 1	2.327	0.0115
CEBPA	CCAAT/enhancer binding protein (C/EBP), alpha	1.675	0.0373		FAM124A	family with sequence similarity 124A	2.325	0.0173
PHC2	polyhomeotic homolog 2 (Drosophila)	1.675	0.0264		LTB4R2	leukotriene B4 receptor 2	2.296	0.00393
TNFAIP6	tumor necrosis factor, alpha-induced protein 6	1.672	0.0298		B3GALNT1	beta-1,3-N-acetylgalactosaminyltransferase 1 (globoside blood group)	2.289	0.0161
ADGRD2	adhesion G protein-coupled receptor D2	1.665	0.0158		AZU1	azurocidin 1	2.287	0.0167
RLN3	relaxin 3	1.665	0.0444		CECR1	cat eye syndrome chromosome region, candidate 1	2.268	0.00191
FCAR	Fc fragment of IgA receptor	1.661	0.0144		ZAN	zonadhesin (gene/pseudogene)	2.262	0.0486
SP3	Sp3 transcription factor	1.661	0.0305		BHLHE22	basic helix-loop-helix family, member e22	2.257	0.0186
CD274	CD274 molecule	1.658	0.0223		ADAMTSL2	ADAMTS-like 2	2.24	0.0326
TBKBP1	TBK1 binding protein 1	1.655	0.0246		PIP5K1C	phosphatidylinositol-4-phosphate 5-kinase, type I, gamma	2.239	0.00526
ECRP	ribonuclease, RNase A family, 2 (liver, eosinophil-derived neurotoxin) pseudogene	1.654	0.0422		P2RX2	purinergic receptor P2X, ligand gated ion channel, 2	2.238	0.0134
ADAMTS14	ADAM metallopeptidase with thrombospondin type 1 motif, 14	1.653	0.0248		ATOH7	atonal bHLH transcription factor 7	2.228	0.0231
SLC30A2	solute carrier family 30 (zinc transporter), member 2	1.653	0.0153		SLC5A2	solute carrier family 5 (sodium/glucose cotransporter), member 2	2.225	0.00487
RASIP1	Ras interacting protein 1	1.651	0.0394		ANKRD53	ankyrin repeat domain 53	2.222	0.0359
KREMEN1	kringle containing transmembrane protein 1	1.65	0.0178		BHLHE23	basic helix-loop-helix family, member e23	2.216	0.0158
CECR1	cat eye syndrome chromosome region, candidate 1	1.649	0.00898		CEACAM6	carcinoembryonic antigen-related cell adhesion molecule 6 (non-specific cross reacting antigen)	2.215	0.0366
ZBP1	Z-DNA binding protein 1	1.646	0.0266		FOXC2	forkhead box C2	2.204	0.0285
COX6B2	cytochrome c oxidase subunit VIb polypeptide 2 (testis)	1.645	0.0226		LY6D	lymphocyte antigen 6 complex, locus D	2.198	0.016
MYLK2	myosin light chain kinase 2	1.643	0.00408		IFI6	interferon, alpha-inducible protein 6	2.191	0.0376
MEF2BNB-MEF2B	MEF2BNB-MEF2B readthrough	1.638	0.0346		LRP3	low density lipoprotein receptor-related protein 3	2.181	0.0288
RGR	retinal G protein coupled receptor	1.635	0.0346		NPAS3	neuronal PAS domain protein 3	2.179	0.043
RP2	retinitis pigmentosa 2 (X-linked recessive)	1.634	0.015		OPA3	optic atrophy 3 (autosomal recessive, with chorea and spastic paraplegia)	2.175	0.0232
EPOR	erythropoietin receptor	1.633	0.00798		CRHR1	corticotropin releasing hormone receptor 1	2.172	0.0183
CTRC	chymotrypsin C (caldecrin)	1.628	0.0482		VWA7	von Willebrand factor A domain containing 7	2.171	0.00734
FBXL22	F-box and leucine-rich repeat protein 22	1.625	0.0438		HELZ2	helicase with zinc finger 2, transcriptional coactivator	2.169	0.0127
TMEM140	transmembrane protein 140	1.625	0.00746		MAP1LC3A	microtubule-associated protein 1 light chain 3 alpha	2.167	0.0487
BHLHE23	basic helix-loop-helix family, member e23	1.623	0.0426		NRSN2	neurensin 2	2.166	0.0321
EMX1	empty spiracles homeobox 1	1.621	0.01		MYCNOS	MYCN opposite strand	2.144	0.00423
IL1R1	interleukin 1 receptor, type I	1.618	0.035		CACNA1B	calcium channel, voltage-dependent, N type, alpha 1B subunit	2.135	0.0142
ITPK1	inositol-tetrakisphosphate 1-kinase	1.614	0.0444		RRP7BP	ribosomal RNA processing 7 homolog B, pseudogene	2.134	0.038
S100A12	S100 calcium binding protein A12	1.613	0.0477		TBKBP1	TBK1 binding protein 1	2.133	0.0035
SAMD9	sterile alpha motif domain containing 9	1.613	0.0137		ADORA3	adenosine A3 receptor	2.131	0.00822
UTS2R	urotensin 2 receptor	1.613	0.0327		ANKRD22	ankyrin repeat domain 22	2.13	0.0139
ABCC6	ATP-binding cassette, sub-family C (CFTR/MRP), member 6	1.612	0.0147		CENPB	centromere protein B, 80kDa	2.13	0.0136
DUSP13	dual specificity phosphatase 13	1.611	0.0277		ATCAY	ataxia, cerebellar, Cayman type	2.127	0.0422
GAB2	GRB2-associated binding protein 2	1.61	0.0383		GPR25	G protein-coupled receptor 25	2.124	0.0161
KCNK3	potassium channel, two pore domain subfamily K, member 3	1.61	0.0159		PFKFB2	6-phosphofructo-2-kinase/fructose-2,6-biphosphatase 2	2.121	0.0202
HK2	hexokinase 2	1.607	0.00564		FOXH1	forkhead box H1	2.12	0.0312
RHOV	ras homolog family member V	1.607	0.0491		CDH22	cadherin 22, type 2	2.118	0.00555
CCDC64B	coiled-coil domain containing 64B	1.606	0.0422		ZDHHC8	zinc finger, DHHC-type containing 8	2.113	0.0122
SIGLEC5	sialic acid binding Ig-like lectin 5	1.604	0.00965		ASCL2	achaete-scute family bHLH transcription factor 2	2.111	0.0367
DYSF	dysferlin	1.602	0.0366		BPI	bactericidal/permeability-increasing protein	2.107	0.0187
APOF	apolipoprotein F	1.6	0.049		CHIT1	chitinase 1 (chitotriosidase)	2.106	0.0172
RELA	v-rel avian reticuloendotheliosis viral oncogene homolog A	1.6	0.0273		PVT1	Pvt1 oncogene (non-protein coding)	2.106	0.0142
TMEM119	transmembrane protein 119	1.598	0.0253		SLPI	secretory leukocyte peptidase inhibitor	2.105	0.00301
CSF1	colony stimulating factor 1 (macrophage)	1.594	0.0183		ZBP1	Z-DNA binding protein 1	2.099	0.0105
KISS1R	KISS1 receptor	1.589	0.046		SP3	Sp3 transcription factor	2.097	0.0106
SRGAP1	SLIT-ROBO Rho GTPase activating protein 1	1.587	0.0407		SLIT1	slit guidance ligand 1	2.093	0.00809
HTRA3	HtrA serine peptidase 3	1.585	0.0373		GDF1	growth differentiation factor 1	2.08	0.0099
CYP4F2	cytochrome P450, family 4, subfamily F, polypeptide 2	1.584	0.0301		BATF2	basic leucine zipper transcription factor, ATF-like 2	2.076	0.0242
SEPT5	septin 5	1.584	0.048		LHB	luteinizing hormone beta polypeptide	2.076	0.0228
PRIMA1	proline rich membrane anchor 1	1.582	0.0223		OASL	2'-5'-oligoadenylate synthetase-like	2.073	0.0449
ACSL1	acyl-CoA synthetase long-chain family member 1	1.581	0.0454		CARKD	carbohydrate kinase domain containing	2.066	0.0223
ARHGEF12	Rho guanine nucleotide exchange factor (GEF) 12	1.581	0.0312		NPBWR2	neuropeptides B/W receptor 2	2.066	0.0211
LYNX1	Ly6/neurotoxin 1	1.58	0.0441		S100A12	S100 calcium binding protein A12	2.063	0.04
ZNF775	zinc finger protein 775	1.58	0.0427		CMIP	c-Maf inducing protein	2.056	0.0438
INHBA	inhibin, beta A	1.579	0.0311		ST8SIA2	ST8 alpha-N-acetyl-neuraminide alpha-2,8-sialyltransferase 2	2.056	0.0204
OTUD7A	OTU deubiquitinase 7A	1.577	0.0482		CASZ1	castor zinc finger 1	2.051	0.00497
CEACAM1	carcinoembryonic antigen-related cell adhesion molecule 1 (biliary glycoprotein)	1.576	0.0132		KREMEN1	kringle containing transmembrane protein 1	2.05	0.0147
NTRK3	neurotrophic tyrosine kinase, receptor, type 3	1.575	0.0268		CHGA	chromogranin A	2.049	0.0133
LAMA1	laminin, alpha 1	1.573	0.0216		ADGRD2	adhesion G protein-coupled receptor D2	2.048	0.00733
AP5B1	adaptor-related protein complex 5, beta 1 subunit	1.571	0.0441		TRABD2B	TraB domain containing 2B	2.042	0.0327
GH2	growth hormone 2	1.57	0.0438		LTA	lymphotoxin alpha	2.04	0.0279
HIST2H2AA3/HIST2H2AA4	histone cluster 2, H2aa3	1.57	0.00571		B4GALT2	UDP-Gal:betaGlcNAc beta 1,4- galactosyltransferase, polypeptide 2	2.038	0.00893
MMP17	matrix metallopeptidase 17 (membrane-inserted)	1.566	0.0424		IL17RC	interleukin 17 receptor C	2.038	0.0151
SHANK3	SH3 and multiple ankyrin repeat domains 3	1.566	0.00746		PCDHA8	protocadherin alpha 8	2.035	0.0344
APBA1	amyloid beta (A4) precursor protein-binding, family A, member 1	1.565	0.0482		TENM3	teneurin transmembrane protein 3	2.034	0.00631
APOBEC3B	apolipoprotein B mRNA editing enzyme, catalytic polypeptide-like 3B	1.565	0.00842		TONSL	tonsoku-like, DNA repair protein	2.034	0.00454
SPP1	secreted phosphoprotein 1	1.563	0.0253		SOWAHA	sosondowah ankyrin repeat domain family member A	2.033	0.0191
NLGN3	neuroligin 3	1.56	0.032		MEF2BNB-MEF2B	MEF2BNB-MEF2B readthrough	2.032	0.0255
CXCL3	chemokine (C-X-C motif) ligand 3	1.556	0.0276		ARID1B	AT rich interactive domain 1B (SWI1-like)	2.029	0.0293
RAB1B	RAB1B, member RAS oncogene family	1.553	0.013		PCDHGA2	protocadherin gamma subfamily A, 2	2.025	0.0156
TRIM25	tripartite motif containing 25	1.552	0.00798		SOCS1	suppressor of cytokine signaling 1	2.025	0.00795
EPDR1	ependymin related 1	1.55	0.0399		THEM5	thioesterase superfamily member 5	2.023	0.0209
TFF2	trefoil factor 2	1.55	0.0094		B3GNT6	UDP-GlcNAc:betaGal beta-1,3-N-acetylglucosaminyltransferase 6	2.022	0.0296
EIF2AK2	eukaryotic translation initiation factor 2-alpha kinase 2	1.546	0.0308		PLEKHF1	pleckstrin homology domain containing, family F (with FYVE domain) member 1	2.021	0.0137
GSTT2/GSTT2B	glutathione S-transferase theta 2 (gene/pseudogene)	1.545	0.00571		TNFAIP6	tumor necrosis factor, alpha-induced protein 6	2.021	0.0205
PADI2	peptidyl arginine deiminase, type II	1.545	0.0393		PTF1A	pancreas specific transcription factor, 1a	2.019	0.00498
MLXIP	MLX interacting protein	1.541	0.0121		TLX2	T-cell leukemia homeobox 2	2.019	0.0385
MXD3	MAX dimerization protein 3	1.538	0.0312		ALPPL2	alkaline phosphatase, placental-like 2	2.013	0.0177
MYC	v-myc avian myelocytomatosis viral oncogene homolog	1.538	0.0339		YIF1B	Yip1 interacting factor homolog B (S. cerevisiae)	2.005	0.00947
KRT3	keratin 3, type II	1.536	0.0291		CYP11A1	cytochrome P450, family 11, subfamily A, polypeptide 1	2.002	0.03
JDP2	Jun dimerization protein 2	1.534	0.0128		ZNF488	zinc finger protein 488	2.002	0.0222
APOL2	apolipoprotein L, 2	1.53	0.0094		MAMSTR	MEF2 activating motif and SAP domain containing transcriptional regulator	1.997	0.018
FTH1	ferritin, heavy polypeptide 1	1.528	0.0178		KRT85	keratin 85, type II	1.988	0.0288
OR7A17	olfactory receptor, family 7, subfamily A, member 17	1.524	0.0459		mir-296	microRNA 296	1.983	0.0129
FGF3	fibroblast growth factor 3	1.522	0.0304		UTF1	undifferentiated embryonic cell transcription factor 1	1.983	0.0298
DOCK4	dedicator of cytokinesis 4	1.521	0.0332		LYNX1	Ly6/neurotoxin 1	1.98	0.0372
PVT1	Pvt1 oncogene (non-protein coding)	1.521	0.0482		FAAP20	Fanconi anemia core complex associated protein 20	1.979	0.0218
TGFB1I1	transforming growth factor beta 1 induced transcript 1	1.521	0.0178		GPHA2	glycoprotein hormone alpha 2	1.979	0.0367
TWIST1	twist family bHLH transcription factor 1	1.52	0.0249		WNT4	wingless-type MMTV integration site family, member 4	1.975	0.0383
PTPRZ1	protein tyrosine phosphatase, receptor-type, Z polypeptide 1	1.517	0.0231		CYP3A5	cytochrome P450, family 3, subfamily A, polypeptide 5	1.973	0.0169
THY1	Thy-1 cell surface antigen	1.517	0.0285		SERPING1	serpin peptidase inhibitor, clade G (C1 inhibitor), member 1	1.972	0.0337
FAM20C	family with sequence similarity 20, member C	1.515	0.0094		ADAMTS14	ADAM metallopeptidase with thrombospondin type 1 motif, 14	1.97	0.00562
TMEM100	transmembrane protein 100	1.514	0.0271		FKBP5	FK506 binding protein 5	1.967	0.0218
LTBP3	latent transforming growth factor beta binding protein 3	1.511	0.0322		EXOC3L2	exocyst complex component 3-like 2	1.955	0.0346
IFI35	interferon-induced protein 35	1.51	0.0105		FOXS1	forkhead box S1	1.953	0.011
MYOZ3	myozenin 3	1.507	0.0178		GPD1	glycerol-3-phosphate dehydrogenase 1 (soluble)	1.953	0.00225
WDFY3	WD repeat and FYVE domain containing 3	1.504	0.0239		LAMA1	laminin, alpha 1	1.953	0.00424
SLC39A5	solute carrier family 39 (zinc transporter), member 5	1.503	0.0274		MYH14	myosin, heavy chain 14, non-muscle	1.951	0.0352
LMO1	LIM domain only 1 (rhombotin 1)	1.502	0.0493		LTBP3	latent transforming growth factor beta binding protein 3	1.949	0.00609
ZNF704	zinc finger protein 704	1.502	0.0296		MYC	v-myc avian myelocytomatosis viral oncogene homolog	1.945	0.016
VWA7	von Willebrand factor A domain containing 7	1.501	0.0431		VGF	VGF nerve growth factor inducible	1.945	0.0134
					ICOSLG/LOC102723996	inducible T-cell co-stimulator ligand	1.943	0.00487
Decreased expression in probands					CNTN2	contactin 2 (axonal)	1.938	0.0449
PHF10	PHD finger protein 10	-4.301	0.00743		CACNA1A	calcium channel, voltage-dependent, P/Q type, alpha 1A subunit	1.932	0.0168
RPSA	ribosomal protein SA	-4.055	0.00408		ZNF704	zinc finger protein 704	1.924	0.00906
DDX54	DEAD (Asp-Glu-Ala-Asp) box polypeptide 54	-3.483	0.0132		CNGB1	cyclic nucleotide gated channel beta 1	1.923	0.0193
RPS14	ribosomal protein S14	-3.359	0.00415		GPRIN2	G protein regulated inducer of neurite outgrowth 2	1.919	0.0186
ATP5I	ATP synthase, H+ transporting, mitochondrial Fo complex, subunit E	-3.139	0.0123		HNF1A	HNF1 homeobox A	1.907	0.0358
PRRC2C	proline-rich coiled-coil 2C	-2.962	0.00866		PCSK1N	proprotein convertase subtilisin/kexin type 1 inhibitor	1.902	0.0199
NUDT9	nudix (nucleoside diphosphate linked moiety X)-type motif 9	-2.722	0.00682		SPINK7	serine peptidase inhibitor, Kazal type 7 (putative)	1.902	0.00823
RPS26	ribosomal protein S26	-2.558	0.00571		CX3CL1	chemokine (C-X3-C motif) ligand 1	1.9	0.00308
RPL27A	ribosomal protein L27A	-2.53	0.00571		GAST	gastrin	1.896	0.0176
RPS7	ribosomal protein S7	-2.431	0.00818		PARP10	poly (ADP-ribose) polymerase family, member 10	1.896	0.0173
TFCP2	transcription factor CP2	-2.42	0.00408		KCNE5	potassium channel, voltage gated subfamily E regulatory beta subunit 5	1.887	0.0175
ANKRD10	ankyrin repeat domain 10	-2.39	0.00798		NKX6-3	NK6 homeobox 3	1.884	0.0148
FCER1A	Fc fragment of IgE, high affinity I, receptor for; alpha polypeptide	-2.388	0.0196		KLF2	Kruppel-like factor 2	1.882	0.0328
RPL17	ribosomal protein L17	-2.328	0.0231		PAQR7	progestin and adipoQ receptor family member VII	1.881	0.0112
IGHA2	immunoglobulin heavy constant alpha 2 (A2m marker)	-2.281	0.0308		PAX5	paired box 5	1.878	0.0119
MYBPH	myosin binding protein H	-2.258	0.00898		NCK2	NCK adaptor protein 2	1.874	0.00641
RPL7A	ribosomal protein L7A	-2.245	0.00398		DUX4L4 (includes others)	double homeobox 4 like 4	1.872	0.0395
RPL23	ribosomal protein L23	-2.229	0.0179		COL14A1	collagen, type XIV, alpha 1	1.864	0.00921
HDC	histidine decarboxylase	-2.221	0.0135		HK2	hexokinase 2	1.859	0.00192
TRMT1L	tRNA methyltransferase 1 homolog (S. cerevisiae)-like	-2.216	0.00682		GALR3	galanin receptor 3	1.851	0.0142
PDIK1L	PDLIM1 interacting kinase 1 like	-2.215	0.00876		KRT76	keratin 76, type II	1.851	0.0237
DHRS12	dehydrogenase/reductase (SDR family) member 12	-2.209	0.0163		APLN	apelin	1.839	0.0205
FGFBP2	fibroblast growth factor binding protein 2	-2.204	0.00358		CHRM4	cholinergic receptor, muscarinic 4	1.836	0.0304
DDX55	DEAD (Asp-Glu-Ala-Asp) box polypeptide 55	-2.159	0.00634		DRD2	dopamine receptor D2	1.836	0.0265
TRERF1	transcriptional regulating factor 1	-2.14	0.00918		PSPN	persephin	1.836	0.00631
S1PR5	sphingosine-1-phosphate receptor 5	-2.137	0.00571		GLIS1	GLIS family zinc finger 1	1.835	0.0486
TPM3	tropomyosin 3	-2.125	0.00731		INSM1	insulinoma-associated 1	1.834	0.0141
ZNF25	zinc finger protein 25	-2.121	0.00585		OR7C2	olfactory receptor, family 7, subfamily C, member 2	1.831	0.0187
TMED2	transmembrane emp24 domain trafficking protein 2	-2.116	0.0132		FCGR1B	Fc fragment of IgG, high affinity Ib, receptor (CD64)	1.83	0.0241
HIST1H1E	histone cluster 1, H1e	-2.113	0.0281		MAST1	microtubule associated serine/threonine kinase 1	1.83	0.0226
YBX1	Y box binding protein 1	-2.089	0.0162		POLM	polymerase (DNA directed), mu	1.829	0.0274
CXCR6	chemokine (C-X-C motif) receptor 6	-2.084	0.00358		ALOX15B	arachidonate 15-lipoxygenase, type B	1.826	0.0323
GZMK	granzyme K (granzyme 3; tryptase II)	-2.059	0.00358		C17orf96	chromosome 17 open reading frame 96	1.826	0.0388
CCT6A	chaperonin containing TCP1, subunit 6A (zeta 1)	-2.058	0.00408		GP9	glycoprotein IX (platelet)	1.826	0.0077
BRPF1	bromodomain and PHD finger containing, 1	-2.05	0.00957		CAMKK2	calcium/calmodulin-dependent protein kinase kinase 2, beta	1.825	0.0197
KLRB1	killer cell lectin-like receptor subfamily B, member 1	-2.037	0.00398		TFF2	trefoil factor 2	1.821	0.00795
PTMA	prothymosin, alpha	-2.034	0.0272		ADAM33	ADAM metallopeptidase domain 33	1.814	0.0234
RFK	riboflavin kinase	-2.028	0.00818		CEACAM7	carcinoembryonic antigen-related cell adhesion molecule 7	1.813	0.044
NDUFAF4	NADH dehydrogenase (ubiquinone) complex I, assembly factor 4	-2.022	0.00716		FAM129B	family with sequence similarity 129, member B	1.81	0.0207
CCDC112	coiled-coil domain containing 112	-2.02	0.0122		RYR1	ryanodine receptor 1 (skeletal)	1.808	0.0301
CD160	CD160 molecule	-2.017	0.00803		AMN	amnion associated transmembrane protein	1.806	0.0169
SNRPF	small nuclear ribonucleoprotein polypeptide F	-2.015	0.00919		MYOD1	myogenic differentiation 1	1.804	0.0358
RNF166	ring finger protein 166	-2.004	0.0132		GPR161	G protein-coupled receptor 161	1.802	0.00433
CD247	CD247 molecule	-1.998	0.00358		TRIM41	tripartite motif containing 41	1.801	0.0135
RPL24	ribosomal protein L24	-1.995	0.0148		JOSD2	Josephin domain containing 2	1.8	0.0372
PTGDR2	prostaglandin D2 receptor 2	-1.992	0.0178		PNMT	phenylethanolamine N-methyltransferase	1.8	0.00501
AHNAK	AHNAK nucleoprotein	-1.985	0.00895		NTRK3	neurotrophic tyrosine kinase, receptor, type 3	1.792	0.0136
FBXO18	F-box protein, helicase, 18	-1.982	0.0101		CRYBB3	crystallin, beta B3	1.791	0.0354
MAPKAPK5	mitogen-activated protein kinase-activated protein kinase 5	-1.974	0.0117		PAX4	paired box 4	1.789	0.0308
EIF2AK3	eukaryotic translation initiation factor 2-alpha kinase 3	-1.973	0.0104		INTS3	integrator complex subunit 3	1.785	0.041
RPL26L1	ribosomal protein L26-like 1	-1.963	0.0276		COL27A1	collagen, type XXVII, alpha 1	1.784	0.0235
PYHIN1	pyrin and HIN domain family, member 1	-1.954	0.00398		CREB3L1	cAMP responsive element binding protein 3-like 1	1.784	0.0274
TMSB10/TMSB4X	thymosin beta 10	-1.952	0.00747		IL1R2	interleukin 1 receptor, type II	1.783	0.0439
LGR6	leucine-rich repeat containing G protein-coupled receptor 6	-1.95	0.00596		IAPP	islet amyloid polypeptide	1.778	0.0433
PACS2	phosphofurin acidic cluster sorting protein 2	-1.948	0.00865		IRF2BPL	interferon regulatory factor 2 binding protein-like	1.777	0.0362
CEBPZ	CCAAT/enhancer binding protein (C/EBP), zeta	-1.947	0.00967		MOS	v-mos Moloney murine sarcoma viral oncogene homolog	1.777	0.011
HLA-DQB1	major histocompatibility complex, class II, DQ beta 1	-1.942	0.00408		PTMS	parathymosin	1.777	0.0296
SBDS	Shwachman-Bodian-Diamond syndrome	-1.939	0.0199		MAP2K7	mitogen-activated protein kinase kinase 7	1.775	0.0244
DDX6	DEAD (Asp-Glu-Ala-Asp) box helicase 6	-1.921	0.0243		PGM5	phosphoglucomutase 5	1.773	0.0362
HOPX	HOP homeobox	-1.92	0.0144		TGFB1I1	transforming growth factor beta 1 induced transcript 1	1.771	0.00446
ZNF638	zinc finger protein 638	-1.919	0.0189		SPEG	SPEG complex locus	1.77	0.0343
GINS2	GINS complex subunit 2 (Psf2 homolog)	-1.916	0.0278		ECRP	ribonuclease, RNase A family, 2 (liver, eosinophil-derived neurotoxin) pseudogene	1.769	0.0356
SYTL2	synaptotagmin-like 2	-1.915	0.00477		TMEM164	transmembrane protein 164	1.768	0.0279
SIMC1	SUMO-interacting motifs containing 1	-1.903	0.00585		MASP2	mannan-binding lectin serine peptidase 2	1.767	0.0244
PITPNC1	phosphatidylinositol transfer protein, cytoplasmic 1	-1.902	0.00803		S1PR2	sphingosine-1-phosphate receptor 2	1.764	0.0251
POLI	polymerase (DNA directed) iota	-1.902	0.03		LOR	loricrin	1.763	0.0136
ZBTB2	zinc finger and BTB domain containing 2	-1.902	0.0094		RNASE1	ribonuclease, RNase A family, 1 (pancreatic)	1.759	0.021
EIF3H	eukaryotic translation initiation factor 3, subunit H	-1.898	0.0102		PRLHR	prolactin releasing hormone receptor	1.758	0.027
MS4A2	membrane-spanning 4-domains, subfamily A, member 2	-1.898	0.0151		EPOR	erythropoietin receptor	1.757	0.0179
MTAP	methylthioadenosine phosphorylase	-1.89	0.0121		APOL6	apolipoprotein L, 6	1.755	0.0351
RPL13A	ribosomal protein L13a	-1.885	0.00628		MAP4K2	mitogen-activated protein kinase kinase kinase kinase 2	1.753	0.0273
EIF3K	eukaryotic translation initiation factor 3, subunit K	-1.883	0.00358		GNRH2	gonadotropin-releasing hormone 2	1.751	0.0356
IGH	immunoglobulin heavy locus	-1.881	0.0499		DUSP4	dual specificity phosphatase 4	1.749	0.00581
ZBED5	zinc finger, BED-type containing 5	-1.881	0.00824		WWOX	WW domain containing oxidoreductase	1.74	0.024
NUBP2	nucleotide binding protein 2	-1.876	0.00882		BCL2L14	BCL2-like 14 (apoptosis facilitator)	1.739	0.0254
RPS2	ribosomal protein S2	-1.873	0.0193		GPR173	G protein-coupled receptor 173	1.737	0.0407
N4BP2	NEDD4 binding protein 2	-1.872	0.0101		SLC39A5	solute carrier family 39 (zinc transporter), member 5	1.735	0.00463
MPHOSPH6	M-phase phosphoprotein 6	-1.869	0.011		SEMA6B	sema domain, transmembrane domain (TM), and cytoplasmic domain, (semaphorin) 6B	1.733	0.0372
SUMO2	small ubiquitin-like modifier 2	-1.862	0.0118		KRT14	keratin 14, type I	1.729	0.0148
IGKC	immunoglobulin kappa constant	-1.857	0.0255		APOBEC3B	apolipoprotein B mRNA editing enzyme, catalytic polypeptide-like 3B	1.726	0.0288
KLRG1	killer cell lectin-like receptor subfamily G, member 1	-1.853	0.00567		NDOR1	NADPH dependent diflavin oxidoreductase 1	1.725	0.0452
ZFP36L2	ZFP36 ring finger protein-like 2	-1.853	0.00865		E4F1	E4F transcription factor 1	1.724	0.0308
LAIR2	leukocyte-associated immunoglobulin-like receptor 2	-1.85	0.0137		OLR1	oxidized low density lipoprotein (lectin-like) receptor 1	1.722	0.028
DYRK2	dual-specificity tyrosine-(Y)-phosphorylation regulated kinase 2	-1.848	0.0189		AANAT	aralkylamine N-acetyltransferase	1.721	0.028
HS3ST1	heparan sulfate (glucosamine) 3-O-sulfotransferase 1	-1.84	0.0301		HIST1H4D	histone cluster 1, H4d	1.717	0.0267
HLA-A	major histocompatibility complex, class I, A	-1.837	0.048		CDC42EP4	CDC42 effector protein (Rho GTPase binding) 4	1.714	0.021
EOMES	eomesodermin	-1.833	0.00819		ACTC1	actin, alpha, cardiac muscle 1	1.713	0.0378
SPINK2	serine peptidase inhibitor, Kazal type 2 (acrosin-trypsin inhibitor)	-1.832	0.00957		MYLK2	myosin light chain kinase 2	1.713	0.00656
SLC4A10	solute carrier family 4, sodium bicarbonate transporter, member 10	-1.831	0.0139		ZNF703	zinc finger protein 703	1.713	0.033
XPNPEP3	X-prolyl aminopeptidase 3, mitochondrial	-1.83	0.00891		HNF1B	HNF1 homeobox B	1.711	0.0268
FAM3C	family with sequence similarity 3, member C	-1.825	0.0109		LRFN1	leucine rich repeat and fibronectin type III domain containing 1	1.711	0.0158
ZNF611	zinc finger protein 611	-1.822	0.00188		DIO2	deiodinase, iodothyronine, type II	1.709	0.0244
KRT72	keratin 72, type II	-1.821	0.0439		SLIT3	slit guidance ligand 3	1.709	0.0124
SQLE	squalene epoxidase	-1.819	0.013		ANXA3	annexin A3	1.708	0.045
RUNX2	runt-related transcription factor 2	-1.818	0.0136		FTH1	ferritin, heavy polypeptide 1	1.708	0.0335
WTAP	Wilms tumor 1 associated protein	-1.813	0.00884		PHC2	polyhomeotic homolog 2 (Drosophila)	1.708	0.0366
CPA3	carboxypeptidase A3 (mast cell)	-1.812	0.0224		SPRR2E	small proline-rich protein 2E	1.706	0.0186
PTCD3	pentatricopeptide repeat domain 3	-1.81	0.0186		ZNF362	zinc finger protein 362	1.706	0.0133
FGFR1OP	FGFR1 oncogene partner	-1.799	0.0148		LRRC46	leucine rich repeat containing 46	1.704	0.0136
ZNF813	zinc finger protein 813	-1.798	0.0139		SPDEF	SAM pointed domain containing ETS transcription factor	1.699	0.0134
PPP1R17	protein phosphatase 1, regulatory subunit 17	-1.795	0.0355		PDE4C	phosphodiesterase 4C, cAMP-specific	1.696	0.0261
IL4	interleukin 4	-1.794	0.0134		ADAMTS2	ADAM metallopeptidase with thrombospondin type 1 motif, 2	1.695	0.0465
RABGAP1L	RAB GTPase activating protein 1-like	-1.79	0.0328		SFTPC	surfactant protein C	1.695	0.0181
NR1D2	nuclear receptor subfamily 1, group D, member 2	-1.786	0.0157		VEGFA	vascular endothelial growth factor A	1.695	0.00192
ZMYM6	zinc finger, MYM-type 6	-1.778	0.00824		NR5A2	nuclear receptor subfamily 5, group A, member 2	1.694	0.0257
CDC40	cell division cycle 40	-1.776	0.0117		HIST2H2AB	histone cluster 2, H2ab	1.69	0.0137
ZNF175	zinc finger protein 175	-1.776	0.0118		TMEM63B	transmembrane protein 63B	1.69	0.022
SNRNP200	small nuclear ribonucleoprotein 200kDa (U5)	-1.763	0.00358		SLC6A8	solute carrier family 6 (neurotransmitter transporter), member 8	1.686	0.00733
TIMD4	T-cell immunoglobulin and mucin domain containing 4	-1.761	0.0111		HRH2	histamine receptor H2	1.684	0.0186
CCDC101	coiled-coil domain containing 101	-1.76	0.0171		TREML1	triggering receptor expressed on myeloid cells-like 1	1.683	0.0142
CACNG6	calcium channel, voltage-dependent, gamma subunit 6	-1.757	0.0104		DAB1	Dab, reelin signal transducer, homolog 1 (Drosophila)	1.682	0.0352
TIGIT	T cell immunoreceptor with Ig and ITIM domains	-1.756	0.0126		CCL24	chemokine (C-C motif) ligand 24	1.681	0.0331
GPR68	G protein-coupled receptor 68	-1.752	0.00188		HIST2H2AA3/HIST2H2AA4	histone cluster 2, H2aa3	1.681	0.00959
GPX7	glutathione peroxidase 7	-1.752	0.00728		MTG2	mitochondrial ribosome-associated GTPase 2	1.68	0.00723
PLEKHA7	pleckstrin homology domain containing, family A member 7	-1.752	0.00585		CDK5R2	cyclin-dependent kinase 5, regulatory subunit 2 (p39)	1.677	0.0275
DNAJB6	DnaJ (Hsp40) homolog, subfamily B, member 6	-1.749	0.0499		CHRNA7	cholinergic receptor, nicotinic, alpha 7 (neuronal)	1.677	0.0255
TSEN54	TSEN54 tRNA splicing endonuclease subunit	-1.748	0.00803		RIPK4	receptor-interacting serine-threonine kinase 4	1.677	0.0122
CLC	Charcot-Leyden crystal galectin	-1.746	0.0356		SFTA2	surfactant associated 2	1.677	0.0295
CTR9	CTR9 homolog, Paf1/RNA polymerase II complex component	-1.744	0.0102		GPR84	G protein-coupled receptor 84	1.675	0.0185
PEX3	peroxisomal biogenesis factor 3	-1.744	0.0203		RLN3	relaxin 3	1.674	0.0479
NCR3	natural cytotoxicity triggering receptor 3	-1.742	0.0097		FBXL19	F-box and leucine-rich repeat protein 19	1.673	0.044
POLG	polymerase (DNA directed), gamma	-1.739	0.00571		FAM215A	family with sequence similarity 215, member A (non-protein coding)	1.671	0.02
MYL12B	myosin, light chain 12B, regulatory	-1.738	0.0185		PKP3	plakophilin 3	1.67	0.00515
NASP	nuclear autoantigenic sperm protein (histone-binding)	-1.735	0.0245		HIST1H2BO	histone cluster 1, H2bo	1.669	0.00258
ZBED4	zinc finger, BED-type containing 4	-1.73	0.0155		SIRPA	signal-regulatory protein alpha	1.669	0.034
MPHOSPH8	M-phase phosphoprotein 8	-1.729	0.0253		CPNE7	copine VII	1.663	0.00487
MYBL1	v-myb avian myeloblastosis viral oncogene homolog-like 1	-1.728	0.00571		ZNF446	zinc finger protein 446	1.662	0.011
PLXDC1	plexin domain containing 1	-1.725	0.043		CACNG4	calcium channel, voltage-dependent, gamma subunit 4	1.661	0.0225
PPP2R2B	protein phosphatase 2, regulatory subunit B, beta	-1.725	0.01		CLEC4D	C-type lectin domain family 4, member D	1.661	0.0457
RPL23A	ribosomal protein L23a	-1.725	0.00554		PPAP2C	phosphatidic acid phosphatase type 2C	1.658	0.0264
FAU	Finkel-Biskis-Reilly murine sarcoma virus (FBR-MuSV) ubiquitously expressed	-1.716	0.0139		VTN	vitronectin	1.657	0.0464
NMUR1	neuromedin U receptor 1	-1.715	0.022		PLEKHG6	pleckstrin homology domain containing, family G (with RhoGef domain) member 6	1.655	0.0122
BZW1	basic leucine zipper and W2 domains 1	-1.713	0.00571		SPRR1A	small proline-rich protein 1A	1.655	0.042
MIAT	myocardial infarction associated transcript (non-protein coding)	-1.711	0.00542		RELA	v-rel avian reticuloendotheliosis viral oncogene homolog A	1.651	0.0259
ZNF764	zinc finger protein 764	-1.709	0.0163		GPR17	G protein-coupled receptor 17	1.65	0.0374
CWC25	CWC25 spliceosome-associated protein homolog	-1.708	0.0341		FOXL1	forkhead box L1	1.649	0.0266
GTF2IRD2	GTF2I repeat domain containing 2	-1.708	0.01		GGTLC2	gamma-glutamyltransferase light chain 2	1.649	0.00485
CCDC174	coiled-coil domain containing 174	-1.703	0.0365		JPH2	junctophilin 2	1.645	0.00977
GPR20	G protein-coupled receptor 20	-1.702	0.0268		MLXIP	MLX interacting protein	1.642	0.00961
RPL32	ribosomal protein L32	-1.7	0.00716		CHDH	choline dehydrogenase	1.639	0.00638
EPS15	epidermal growth factor receptor pathway substrate 15	-1.698	0.00818		GPR3	G protein-coupled receptor 3	1.638	0.022
XCL2	chemokine (C motif) ligand 2	-1.697	0.00628		OXT	oxytocin/neurophysin I prepropeptide	1.637	0.0229
TBX21	T-box 21	-1.696	0.0109		PPP1R3F	protein phosphatase 1, regulatory subunit 3F	1.637	0.0147
XCL1	chemokine (C motif) ligand 1	-1.694	0.00866		MFSD2A	major facilitator superfamily domain containing 2A	1.636	0.0253
SH2D1B	SH2 domain containing 1B	-1.693	0.0355		ADAMTSL4	ADAMTS-like 4	1.635	0.00487
LSM8	LSM8 homolog, U6 small nuclear RNA associated	-1.691	0.0244		DDX60L	DEAD (Asp-Glu-Ala-Asp) box polypeptide 60-like	1.632	0.0436
C1orf21	chromosome 1 open reading frame 21	-1.685	0.0251		FOXD3	forkhead box D3	1.631	0.0451
AGPAT1	1-acylglycerol-3-phosphate O-acyltransferase 1	-1.681	0.00818		SSX2/SSX2B	synovial sarcoma, X breakpoint 2	1.63	0.0186
ATP6V1E2	ATPase, H+ transporting, lysosomal 31kDa, V1 subunit E2	-1.681	0.0203		CCL21	chemokine (C-C motif) ligand 21	1.629	0.023
MOB4	MOB family member 4, phocein	-1.681	0.0196		ACAD10	acyl-CoA dehydrogenase family, member 10	1.628	0.0376
ALG1	ALG1, chitobiosyldiphosphodolichol beta-mannosyltransferase	-1.679	0.0225		RTN4RL2	reticulon 4 receptor-like 2	1.625	0.0463
CCR5	chemokine (C-C motif) receptor 5 (gene/pseudogene)	-1.679	0.00898		NBEAL2	neurobeachin-like 2	1.621	0.0208
CUX2	cut-like homeobox 2	-1.679	0.0298		ADAMTS7	ADAM metallopeptidase with thrombospondin type 1 motif, 7	1.619	0.0362
HNRNPA1	heterogeneous nuclear ribonucleoprotein A1	-1.679	0.0308		MATN4	matrilin 4	1.619	0.00775
RPS3A	ribosomal protein S3A	-1.679	0.0392		IFI35	interferon-induced protein 35	1.617	0.0235
MR1	major histocompatibility complex, class I-related	-1.677	0.0424		MTA1	metastasis associated 1	1.617	0.0436
CEP290	centrosomal protein 290kDa	-1.675	0.00818		PKDCC	protein kinase domain containing, cytoplasmic	1.617	0.00924
GPR183	G protein-coupled receptor 183	-1.673	0.00629		GIP	gastric inhibitory polypeptide	1.613	0.0406
PTGES3	prostaglandin E synthase 3 (cytosolic)	-1.673	0.0193		MAML3	mastermind-like 3 (Drosophila)	1.613	0.0482
CKS1B	CDC28 protein kinase regulatory subunit 1B	-1.669	0.0322		TNXB	tenascin XB	1.613	0.0289
IL5RA	interleukin 5 receptor, alpha	-1.669	0.0314		TMEM100	transmembrane protein 100	1.612	0.027
LAMTOR3	late endosomal/lysosomal adaptor, MAPK and MTOR activator 3	-1.669	0.0132		CEACAM3	carcinoembryonic antigen-related cell adhesion molecule 3	1.609	0.0194
IGK	immunoglobulin kappa locus	-1.666	0.0242		RNASET2	ribonuclease T2	1.604	0.0479
KLRC2	killer cell lectin-like receptor subfamily C, member 2	-1.664	0.00865		DMWD	dystrophia myotonica, WD repeat containing	1.603	0.022
MYOM2	myomesin 2	-1.664	0.0394		MARK2	MAP/microtubule affinity-regulating kinase 2	1.603	0.0391
SLC20A1	solute carrier family 20 (phosphate transporter), member 1	-1.662	0.00803		UNC13D	unc-13 homolog D (C. elegans)	1.599	0.0473
ARF3	ADP-ribosylation factor 3	-1.661	0.0415		CSHL1	chorionic somatomammotropin hormone-like 1	1.598	0.0229
MAEA	macrophage erythroblast attacher	-1.661	0.0352		MXD3	MAX dimerization protein 3	1.596	0.00632
FAM134B	family with sequence similarity 134, member B	-1.659	0.0223		PDE1A	phosphodiesterase 1A, calmodulin-dependent	1.595	0.0381
GZMH	granzyme H (cathepsin G-like 2, protein h-CCPX)	-1.659	0.00824		KRT13	keratin 13, type I	1.593	0.00852
CEP89	centrosomal protein 89kDa	-1.658	0.0178		SYT2	synaptotagmin II	1.593	0.0334
RANBP2	RAN binding protein 2	-1.658	0.00824		TRIM25	tripartite motif containing 25	1.593	0.0131
CLIC5	chloride intracellular channel 5	-1.655	0.0198		CSF1	colony stimulating factor 1 (macrophage)	1.589	0.0411
ZNF540	zinc finger protein 540	-1.655	0.0422		SLC6A6	solute carrier family 6 (neurotransmitter transporter), member 6	1.589	0.0319
APCDD1	adenomatosis polyposis coli down-regulated 1	-1.652	0.0178		CHST5	carbohydrate (N-acetylglucosamine 6-O) sulfotransferase 5	1.587	0.0278
PCDH9	protocadherin 9	-1.651	0.0309		TNR	tenascin R	1.587	0.0361
RBM34	RNA binding motif protein 34	-1.65	0.00803		ARX	aristaless related homeobox	1.586	0.0336
SMG1	SMG1 phosphatidylinositol 3-kinase-related kinase	-1.65	0.0156		NOS3	nitric oxide synthase 3 (endothelial cell)	1.586	0.00939
EEF1B2	eukaryotic translation elongation factor 1 beta 2	-1.648	0.0343		SIGLEC5	sialic acid binding Ig-like lectin 5	1.585	0.0421
SET	SET nuclear proto-oncogene	-1.647	0.0223		SOGA1	suppressor of glucose, autophagy associated 1	1.584	0.0251
ZNF433	zinc finger protein 433	-1.646	0.0152		AQP5	aquaporin 5	1.583	0.0371
KLRC3	killer cell lectin-like receptor subfamily C, member 3	-1.643	0.0278		MAGEB1	melanoma antigen family B1	1.582	0.0187
LAX1	lymphocyte transmembrane adaptor 1	-1.643	0.0305		ANKRD13D	ankyrin repeat domain 13 family, member D	1.581	0.0158
SPON1	spondin 1, extracellular matrix protein	-1.642	0.019		LPGAT1	lysophosphatidylglycerol acyltransferase 1	1.579	0.0184
WARS2	tryptophanyl tRNA synthetase 2, mitochondrial	-1.642	0.018		SHISA5	shisa family member 5	1.577	0.0458
CXCR5	chemokine (C-X-C motif) receptor 5	-1.641	0.041		PTPN5	protein tyrosine phosphatase, non-receptor type 5 (striatum-enriched)	1.576	0.0438
COX5A	cytochrome c oxidase subunit Va	-1.636	0.0143		RASL10B	RAS-like, family 10, member B	1.573	0.0287
HADHA	hydroxyacyl-CoA dehydrogenase/3-ketoacyl-CoA thiolase/enoyl-CoA hydratase (trifunctional protein), alpha subunit	-1.636	0.0184		B3GNT7	UDP-GlcNAc:betaGal beta-1,3-N-acetylglucosaminyltransferase 7	1.572	0.0336
RIMS3	regulating synaptic membrane exocytosis 3	-1.635	0.00716		RPS2	--	1.571	0.0451
SERF2	small EDRK-rich factor 2	-1.634	0.0074		KCNQ5	potassium channel, voltage gated KQT-like subfamily Q, member 5	1.566	0.0261
HLA-DQA2	major histocompatibility complex, class II, DQ alpha 2	-1.633	0.0426		SCGB1A1	secretoglobin, family 1A, member 1 (uteroglobin)	1.566	0.0455
TCL1B	T-cell leukemia/lymphoma 1B	-1.633	0.0424		HORMAD2	HORMA domain containing 2	1.564	0.0463
CD3D	CD3d molecule, delta (CD3-TCR complex)	-1.632	0.0339		HOXB13	homeobox B13	1.563	0.0263
HAUS7	HAUS augmin-like complex, subunit 7	-1.632	0.0123		HTR1D	5-hydroxytryptamine (serotonin) receptor 1D, G protein-coupled	1.562	0.023
C12orf42	chromosome 12 open reading frame 42	-1.631	0.048		CREG2	cellular repressor of E1A-stimulated genes 2	1.561	0.00855
GLI1	GLI family zinc finger 1	-1.629	0.0178		GRB7	growth factor receptor-bound protein 7	1.561	0.0134
MCTP2	multiple C2 domains, transmembrane 2	-1.629	0.0415		PIF1	PIF1 5'-to-3' DNA helicase	1.558	0.0152
PTP4A2	protein tyrosine phosphatase type IVA, member 2	-1.627	0.0431		MUSK	muscle, skeletal, receptor tyrosine kinase	1.555	0.0363
ST3GAL1	ST3 beta-galactoside alpha-2,3-sialyltransferase 1	-1.626	0.00554		EDC3	enhancer of mRNA decapping 3	1.553	0.0219
B3GLCT	beta 3-glucosyltransferase	-1.625	0.0224		STMN2	stathmin 2	1.553	0.0324
KLRD1	killer cell lectin-like receptor subfamily D, member 1	-1.622	0.0341		GPR37L1	G protein-coupled receptor 37 like 1	1.552	0.0457
TPPP3	tubulin polymerization-promoting protein family member 3	-1.62	0.0143		SEMA5A	sema domain, seven thrombospondin repeats (type 1 and type 1-like), transmembrane domain (TM) and short cytoplasmic domain, (semaphorin) 5A	1.551	0.0319
PTCD2	pentatricopeptide repeat domain 2	-1.618	0.0153		C7orf43	chromosome 7 open reading frame 43	1.549	0.0176
CD48	CD48 molecule	-1.616	0.00818		CYTH2	cytohesin 2	1.547	0.0209
ATG5	autophagy related 5	-1.615	0.029		FCAR	Fc fragment of IgA receptor	1.545	0.0392
PPP2R1B	protein phosphatase 2, regulatory subunit A, beta	-1.615	0.0109		TIAM1	T-cell lymphoma invasion and metastasis 1	1.544	0.0381
BCL7A	B-cell CLL/lymphoma 7A	-1.613	0.0185		RIMS4	regulating synaptic membrane exocytosis 4	1.543	0.0363
FPGS	folylpolyglutamate synthase	-1.613	0.0368		MDM2	MDM2 proto-oncogene, E3 ubiquitin protein ligase	1.541	0.0157
DYM	dymeclin	-1.612	0.00571		PALM2	paralemmin 2	1.538	0.0406
TMEM204	transmembrane protein 204	-1.612	0.0144		TMEM38A	transmembrane protein 38A	1.538	0.0467
TOX	thymocyte selection-associated high mobility group box	-1.611	0.0309		NOVA1	neuro-oncological ventral antigen 1	1.537	0.0231
COX11	COX11 cytochrome c oxidase copper chaperone	-1.61	0.0285		PIANP	PILR alpha associated neural protein	1.537	0.0278
MIR155HG	MIR155 host gene	-1.61	0.0187		ZNF496	zinc finger protein 496	1.537	0.0198
SETD2	SET domain containing 2	-1.61	0.0147		CSH1/CSH2	chorionic somatomammotropin hormone 1 (placental lactogen)	1.536	0.0427
ACAT2	acetyl-CoA acetyltransferase 2	-1.609	0.0273		GSDMA	gasdermin A	1.535	0.044
FAM175A	family with sequence similarity 175, member A	-1.607	0.0363		IQGAP3	IQ motif containing GTPase activating protein 3	1.53	0.0384
AK1	adenylate kinase 1	-1.606	0.00876		ITPRIP	inositol 1,4,5-trisphosphate receptor interacting protein	1.526	0.00528
FASLG	Fas ligand (TNF superfamily, member 6)	-1.606	0.0388		ANGPTL6	angiopoietin-like 6	1.524	0.0186
RTKN2	rhotekin 2	-1.606	0.046		VGLL2	vestigial-like family member 2	1.523	0.0308
BZRAP1	benzodiazepine receptor (peripheral) associated protein 1	-1.603	0.00882		C5AR2	complement component 5a receptor 2	1.522	0.0365
RALGDS	ral guanine nucleotide dissociation stimulator	-1.603	0.00813		TBX5	T-box 5	1.522	0.0326
UBE2V1	ubiquitin-conjugating enzyme E2 variant 1	-1.603	0.00571		MAP3K9	mitogen-activated protein kinase kinase kinase 9	1.521	0.0325
CRYZ	crystallin, zeta (quinone reductase)	-1.602	0.0179		ADAT3	adenosine deaminase, tRNA-specific 3	1.519	0.0337
KLRC1	killer cell lectin-like receptor subfamily C, member 1	-1.6	0.0469		GGA2	golgi-associated, gamma adaptin ear containing, ARF binding protein 2	1.517	0.0271
FZD3	frizzled class receptor 3	-1.597	0.014		SEPN1	selenoprotein N, 1	1.516	0.0239
PIGT	phosphatidylinositol glycan anchor biosynthesis, class T	-1.597	0.00408		SYNE1	spectrin repeat containing, nuclear envelope 1	1.516	0.043
MAGT1	magnesium transporter 1	-1.596	0.0118		ALPP	alkaline phosphatase, placental	1.515	0.0283
CHI3L2	chitinase 3-like 2	-1.593	0.0345		LRRN2	leucine rich repeat neuronal 2	1.514	0.0348
PCYOX1	prenylcysteine oxidase 1	-1.593	0.00918		SLC22A11	solute carrier family 22 (organic anion/urate transporter), member 11	1.514	0.0479
IL2RB	interleukin 2 receptor, beta	-1.592	0.0134		ONECUT2	one cut homeobox 2	1.513	0.0305
MTR	5-methyltetrahydrofolate-homocysteine methyltransferase	-1.592	0.0195		ROBO4	roundabout guidance receptor 4	1.513	0.0365
ZNF354A	zinc finger protein 354A	-1.592	0.0297		CHRNB1	cholinergic receptor, nicotinic, beta 1 (muscle)	1.509	0.0482
CAV1	caveolin 1, caveolae protein, 22kDa	-1.59	0.0413		CACNA1G	calcium channel, voltage-dependent, T type, alpha 1G subunit	1.508	0.0399
FCRL3	Fc receptor-like 3	-1.59	0.0094		HOXD3	homeobox D3	1.508	0.026
IKBKE	inhibitor of kappa light polypeptide gene enhancer in B-cells, kinase epsilon	-1.59	0.00813		VAMP2	vesicle-associated membrane protein 2 (synaptobrevin 2)	1.508	0.0189
LTBP1	latent transforming growth factor beta binding protein 1	-1.589	0.0484		SCO2	SCO2 cytochrome c oxidase assembly protein	1.505	0.0277
PRL	prolactin	-1.589	0.0122		FOXK2	forkhead box K2	1.503	0.0227
TGFBR3	transforming growth factor, beta receptor III	-1.589	0.0221
ANAPC5	anaphase promoting complex subunit 5	-1.588	0.00564		Decreased expression in probands
RPS15A	ribosomal protein S15a	-1.588	0.0198		RPSA	ribosomal protein SA	-4.09	0.0133
FAM84B	family with sequence similarity 84, member B	-1.587	0.0339		ATP5I	ATP synthase, H+ transporting, mitochondrial Fo complex, subunit E	-3.503	0.0205
IKZF2	IKAROS family zinc finger 2 (Helios)	-1.586	0.0123		RPS14	ribosomal protein S14	-3.254	0.0099
RASGRF2	Ras protein-specific guanine nucleotide-releasing factor 2	-1.585	0.0293		IGHA2	immunoglobulin heavy constant alpha 2 (A2m marker)	-3.126	0.00902
NR3C1	nuclear receptor subfamily 3, group C, member 1 (glucocorticoid receptor)	-1.584	0.0313		ANKRD10	ankyrin repeat domain 10	-2.946	0.00515
GSTA4	glutathione S-transferase alpha 4	-1.583	0.0134		HDC	histidine decarboxylase	-2.925	0.0173
RORA	RAR-related orphan receptor A	-1.58	0.00818		NUDT9	nudix (nucleoside diphosphate linked moiety X)-type motif 9	-2.792	0.00791
RLN2	relaxin 2	-1.579	0.0387		CXCR6	chemokine (C-X-C motif) receptor 6	-2.787	0.00202
TVP23C-CDRT4	TVP23C-CDRT4 readthrough	-1.578	0.0111		TFCP2	transcription factor CP2	-2.78	0.00423
CRY1	cryptochrome circadian clock 1	-1.577	0.0429		FCER1A	Fc fragment of IgE, high affinity I, receptor for; alpha polypeptide	-2.757	0.0175
TCTEX1D2	Tctex1 domain containing 2	-1.576	0.0372		KRT72	keratin 72, type II	-2.709	0.00666
GZMA	granzyme A (granzyme 1, cytotoxic T-lymphocyte-associated serine esterase 3)	-1.573	0.0239		TRERF1	transcriptional regulating factor 1	-2.673	0.0223
CSNK2A1	casein kinase 2, alpha 1 polypeptide	-1.571	0.0094		MS4A2	membrane-spanning 4-domains, subfamily A, member 2	-2.617	0.011
TTF1	transcription termination factor, RNA polymerase I	-1.57	0.0217		TPM3	tropomyosin 3	-2.525	0.00733
ENAH	enabled homolog (Drosophila)	-1.568	0.0363		RPS26	ribosomal protein S26	-2.506	0.0346
DUSP5	dual specificity phosphatase 5	-1.567	0.0295		MYBPH	myosin binding protein H	-2.488	0.0158
TARP	TCR gamma alternate reading frame protein	-1.566	0.0422		CPA3	carboxypeptidase A3 (mast cell)	-2.412	0.022
TRIM52	tripartite motif containing 52	-1.566	0.0105		LTBP1	latent transforming growth factor beta binding protein 1	-2.393	0.00832
DNASE1L3	deoxyribonuclease I-like 3	-1.565	0.03		RNF166	ring finger protein 166	-2.385	0.0284
FCN2	ficolin (collagen/fibrinogen domain containing lectin) 2	-1.565	0.0386		TRMT1L	tRNA methyltransferase 1 homolog (S. cerevisiae)-like	-2.347	0.017
HDGFRP2	hepatoma-derived growth factor-related protein 2	-1.564	0.036		DDX55	DEAD (Asp-Glu-Ala-Asp) box polypeptide 55	-2.336	0.00416
KLRF1	killer cell lectin-like receptor subfamily F, member 1	-1.564	0.0337		IGH	immunoglobulin heavy locus	-2.33	0.00446
FAM60A	family with sequence similarity 60, member A	-1.563	0.0383		RPL27A	--	-2.279	0.0357
GPN3	GPN-loop GTPase 3	-1.562	0.0468		S1PR5	sphingosine-1-phosphate receptor 5	-2.279	0.00503
PRSS23	protease, serine, 23	-1.562	0.0121		MAPKAPK5	mitogen-activated protein kinase-activated protein kinase 5	-2.264	0.00733
SCGB3A1	secretoglobin, family 3A, member 1	-1.561	0.0193		BRPF1	bromodomain and PHD finger containing, 1	-2.256	0.0127
ZNF48	zinc finger protein 48	-1.561	0.00803		ZNF25	zinc finger protein 25	-2.243	0.0122
ACADSB	acyl-CoA dehydrogenase, short/branched chain	-1.56	0.024		RFK	riboflavin kinase	-2.224	0.00416
CAMSAP2	calmodulin regulated spectrin-associated protein family, member 2	-1.559	0.0132		RPL7A	--	-2.224	0.0218
CXorf57	chromosome X open reading frame 57	-1.559	0.029		GINS2	GINS complex subunit 2 (Psf2 homolog)	-2.21	0.0208
HSPA8	heat shock 70kDa protein 8	-1.559	0.00592		TMED2	transmembrane emp24 domain trafficking protein 2	-2.209	0.0281
PRR5L	proline rich 5 like	-1.558	0.0255		PTGDR2	prostaglandin D2 receptor 2	-2.205	0.0247
MDM1	Mdm1 nuclear protein	-1.556	0.0183		IL5RA	interleukin 5 receptor, alpha	-2.202	0.0187
PAK1IP1	PAK1 interacting protein 1	-1.556	0.0225		CAV1	caveolin 1, caveolae protein, 22kDa	-2.197	0.0105
SYT17	synaptotagmin XVII	-1.556	0.00882		RPS7	ribosomal protein S7	-2.196	0.0338
ACKR3	atypical chemokine receptor 3	-1.552	0.0143		CCDC112	coiled-coil domain containing 112	-2.175	0.0108
ARHGAP32	Rho GTPase activating protein 32	-1.552	0.0332		CD247	CD247 molecule	-2.167	0.00273
SH2D1A	SH2 domain containing 1A	-1.551	0.0131		WTAP	--	-2.15	0.0187
ALDH9A1	aldehyde dehydrogenase 9 family, member A1	-1.55	0.0282		C1orf21	chromosome 1 open reading frame 21	-2.143	0.0122
PSMG1	proteasome (prosome, macropain) assembly chaperone 1	-1.549	0.0328		FBXO18	F-box protein, helicase, 18	-2.134	0.0114
CD84	CD84 molecule	-1.547	0.00824		IGHA1	immunoglobulin heavy constant alpha 1	-2.12	0.0398
GGT7	gamma-glutamyltransferase 7	-1.546	0.0281		FGFBP2	fibroblast growth factor binding protein 2	-2.117	0.00924
SCARA5	scavenger receptor class A, member 5	-1.546	0.0193		NR1D2	nuclear receptor subfamily 1, group D, member 2	-2.116	0.00414
TRAPPC4	trafficking protein particle complex 4	-1.546	0.00918		DNAJB6	DnaJ (Hsp40) homolog, subfamily B, member 6	-2.115	0.0306
ZNF468	zinc finger protein 468	-1.546	0.0373		IL4	interleukin 4	-2.113	0.0274
RFXAP	regulatory factor X-associated protein	-1.543	0.0322		PTP4A2	protein tyrosine phosphatase type IVA, member 2	-2.112	0.0127
RPS23	ribosomal protein S23	-1.543	0.0128		CACNG6	calcium channel, voltage-dependent, gamma subunit 6	-2.103	0.0134
KIAA1407	KIAA1407	-1.54	0.0276		MTAP	methylthioadenosine phosphorylase	-2.101	0.00828
PRMT6	protein arginine methyltransferase 6	-1.539	0.00884		EIF3H	eukaryotic translation initiation factor 3, subunit H	-2.093	0.00503
SCRN2	secernin 2	-1.539	0.0245		EIF2AK3	eukaryotic translation initiation factor 2-alpha kinase 3	-2.085	0.0254
SLC25A12	solute carrier family 25 (aspartate/glutamate carrier), member 12	-1.539	0.0261		ZMIZ2	zinc finger, MIZ-type containing 2	-2.074	0.00423
RPS25	ribosomal protein S25	-1.537	0.0474		ZNF638	zinc finger protein 638	-2.072	0.0368
CD200R1	CD200 receptor 1	-1.532	0.0189		TRAPPC12	trafficking protein particle complex 12	-2.066	0.00487
MON1B	MON1 secretory trafficking family member B	-1.532	0.0184		CCT6A	chaperonin containing TCP1, subunit 6A (zeta 1)	-2.064	0.00795
SLC20A2	solute carrier family 20 (phosphate transporter), member 2	-1.529	0.0276		SLC25A12	solute carrier family 25 (aspartate/glutamate carrier), member 12	-2.057	0.0199
HECTD2	HECT domain containing E3 ubiquitin protein ligase 2	-1.528	0.0264		WHSC1	Wolf-Hirschhorn syndrome candidate 1	-2.055	0.00241
NFATC2	nuclear factor of activated T-cells, cytoplasmic, calcineurin-dependent 2	-1.528	0.0144		SYTL2	synaptotagmin-like 2	-2.052	0.014
AP4S1	adaptor-related protein complex 4, sigma 1 subunit	-1.527	0.0337		MYBL1	v-myb avian myeloblastosis viral oncogene homolog-like 1	-2.042	0.00301
CPM	carboxypeptidase M	-1.527	0.0301		FGFR1OP	FGFR1 oncogene partner	-2.04	0.0204
SEPW1	selenoprotein W, 1	-1.526	0.00629		COL13A1	collagen, type XIII, alpha 1	-2.038	0.00638
ZNF236	zinc finger protein 236	-1.525	0.0317		ZBTB2	zinc finger and BTB domain containing 2	-2.036	0.0209
ACTG1	actin gamma 1	-1.522	0.00806		GPR68	G protein-coupled receptor 68	-2.033	0.00169
CGGBP1	CGG triplet repeat binding protein 1	-1.522	0.0259		CEBPZ	CCAAT/enhancer binding protein (C/EBP), zeta	-2.031	0.016
GPR18	G protein-coupled receptor 18	-1.522	0.0134		SLC20A1	solute carrier family 20 (phosphate transporter), member 1	-2.029	0.00451
AGAP1	ArfGAP with GTPase domain, ankyrin repeat and PH domain 1	-1.521	0.037		RUNX2	runt-related transcription factor 2	-2.019	0.0211
CD180	CD180 molecule	-1.521	0.0461		CRYZ	crystallin, zeta (quinone reductase)	-2.014	0.00533
NCAPD3	non-SMC condensin II complex, subunit D3	-1.519	0.0485		CKS1B	CDC28 protein kinase regulatory subunit 1B	-2.008	0.0231
PCMTD1	protein-L-isoaspartate (D-aspartate) O-methyltransferase domain containing 1	-1.518	0.0234		SQLE	squalene epoxidase	-2.006	0.0284
ZNF594	zinc finger protein 594	-1.518	0.0475		AHNAK	AHNAK nucleoprotein	-2.001	0.0365
ENY2	enhancer of yellow 2 homolog (Drosophila)	-1.517	0.0365		KLRB1	killer cell lectin-like receptor subfamily B, member 1	-2.001	0.00487
FAM43A	family with sequence similarity 43, member A	-1.514	0.00558		ZBED4	zinc finger, BED-type containing 4	-1.997	0.00475
SLC30A4	solute carrier family 30 (zinc transporter), member 4	-1.514	0.0225		FAM3C	family with sequence similarity 3, member C	-1.994	0.0267
ARPC5L	actin related protein 2/3 complex, subunit 5-like	-1.513	0.00571		SNRNP200	small nuclear ribonucleoprotein 200kDa (U5)	-1.989	0.00341
PARM1	prostate androgen-regulated mucin-like protein 1	-1.513	0.0462		CDC42EP1	CDC42 effector protein (Rho GTPase binding) 1	-1.978	0.0274
C20orf112	chromosome 20 open reading frame 112	-1.512	0.0172		HLA-DQB1	major histocompatibility complex, class II, DQ beta 1	-1.977	0.00422
PERP	PERP, TP53 apoptosis effector	-1.512	0.0268		RINT1	RAD50 interactor 1	-1.977	0.00847
ZC3H13	zinc finger CCCH-type containing 13	-1.511	0.0462		MPHOSPH6	M-phase phosphoprotein 6	-1.975	0.0208
ATP2A2	ATPase, Ca++ transporting, cardiac muscle, slow twitch 2	-1.509	0.0245		RANBP2	RAN binding protein 2	-1.966	0.00341
GRASP	GRP1 (general receptor for phosphoinositides 1)-associated scaffold protein	-1.508	0.0245		HDGFRP2	hepatoma-derived growth factor-related protein 2	-1.958	0.00823
PAXBP1	PAX3 and PAX7 binding protein 1	-1.508	0.00747		TP63	tumor protein p63	-1.956	0.0127
MATK	megakaryocyte-associated tyrosine kinase	-1.506	0.0117		PARM1	prostate androgen-regulated mucin-like protein 1	-1.954	0.00733
PHAX	phosphorylated adaptor for RNA export	-1.506	0.0298		NUBP2	nucleotide binding protein 2	-1.945	0.0069
CMKLR1	chemerin chemokine-like receptor 1	-1.505	0.0415		PEX3	peroxisomal biogenesis factor 3	-1.939	0.00446
HNRNPR	heterogeneous nuclear ribonucleoprotein R	-1.505	0.0142		FANK1	fibronectin type III and ankyrin repeat domains 1	-1.934	0.011
MRPS18B	mitochondrial ribosomal protein S18B	-1.505	0.0122		ZNF211	zinc finger protein 211	-1.933	0.00364
NSL1	NSL1, MIS12 kinetochore complex component	-1.504	0.0422		MAP3K7CL	MAP3K7 C-terminal like	-1.932	0.0108
BOD1	biorientation of chromosomes in cell division 1	-1.503	0.0262		NEK9	NIMA-related kinase 9	-1.932	0.00733
C2CD2	C2 calcium-dependent domain containing 2	-1.503	0.0383		SETD2	SET domain containing 2	-1.932	0.00433
KIAA0907	KIAA0907	-1.503	0.0264		CRY1	cryptochrome circadian clock 1	-1.931	0.0127
ABCB10	ATP-binding cassette, sub-family B (MDR/TAP), member 10	-1.501	0.0377		PPP2R1B	protein phosphatase 2, regulatory subunit A, beta	-1.931	0.00273
MAN1C1	mannosidase, alpha, class 1C, member 1	-1.5	0.0339		KCNH8	potassium channel, voltage gated eag related subfamily H, member 8	-1.93	0.0181
					SRR	serine racemase	-1.929	0.0359
					CA8	carbonic anhydrase VIII	-1.928	0.0142
					PLEKHA7	pleckstrin homology domain containing, family A member 7	-1.928	0.0128
					DNAJB4	DnaJ (Hsp40) homolog, subfamily B, member 4	-1.921	0.00623
					GZMK	granzyme K (granzyme 3; tryptase II)	-1.916	0.00733
					ADCY7	adenylate cyclase 7	-1.914	0.0313
					IGK	immunoglobulin kappa locus	-1.914	0.0416
					TPPP3	tubulin polymerization-promoting protein family member 3	-1.913	0.00208
					STARD9	StAR-related lipid transfer (START) domain containing 9	-1.91	0.00161
					ZFP82	ZFP82 zinc finger protein	-1.906	0.00503
					PBRM1	polybromo 1	-1.901	0.0106
					ZNF764	zinc finger protein 764	-1.893	0.0258
					B3GLCT	beta 3-glucosyltransferase	-1.892	0.0182
					ZNF354A	zinc finger protein 354A	-1.892	0.0438
					MIAT	myocardial infarction associated transcript (non-protein coding)	-1.89	0.0138
					POLG	polymerase (DNA directed), gamma	-1.885	0.00276
					NDUFAF4	NADH dehydrogenase (ubiquinone) complex I, assembly factor 4	-1.879	0.00733
					EOMES	eomesodermin	-1.878	0.0133
					SH2D1B	SH2 domain containing 1B	-1.878	0.0374
					RAB2A	RAB2A, member RAS oncogene family	-1.877	0.0104
					FZD3	frizzled class receptor 3	-1.875	0.0069
					TSHZ2	teashirt zinc finger homeobox 2	-1.875	0.00791
					HLA-DMB	major histocompatibility complex, class II, DM beta	-1.874	0.021
					MAPK8	mitogen-activated protein kinase 8	-1.873	0.00446
					LAMTOR3	--	-1.87	0.0115
					MCTP2	multiple C2 domains, transmembrane 2	-1.87	0.0342
					MAEA	macrophage erythroblast attacher	-1.867	0.0193
					TDRKH	tudor and KH domain containing	-1.865	0.00503
					SYBU	syntabulin (syntaxin-interacting)	-1.863	0.012
					CD160	CD160 molecule	-1.857	0.027
					GATA6	GATA binding protein 6	-1.854	0.00169
					NCR1	natural cytotoxicity triggering receptor 1	-1.852	0.0378
					CUX2	cut-like homeobox 2	-1.851	0.00733
					STK38L	serine/threonine kinase 38 like	-1.851	0.00893
					CCDC101	coiled-coil domain containing 101	-1.85	0.0261
					ENY2	enhancer of yellow 2 homolog (Drosophila)	-1.848	0.0168
					RIMS3	regulating synaptic membrane exocytosis 3	-1.847	0.00273
					SLC20A2	solute carrier family 20 (phosphate transporter), member 2	-1.845	0.00592
					MAF	v-maf avian musculoaponeurotic fibrosarcoma oncogene homolog	-1.841	0.0212
					AGAP1	ArfGAP with GTPase domain, ankyrin repeat and PH domain 1	-1.84	0.0158
					DLG5	discs, large homolog 5 (Drosophila)	-1.84	0.0208
					CLIC5	chloride intracellular channel 5	-1.837	0.00457
					H2AFV	H2A histone family, member V	-1.837	0.00733
					IL2RB	interleukin 2 receptor, beta	-1.835	0.0134
					PFN2	profilin 2	-1.83	0.0062
					ISM1	isthmin 1, angiogenesis inhibitor	-1.828	0.00961
					IGKC	immunoglobulin kappa constant	-1.822	0.0218
					SBDS	Shwachman-Bodian-Diamond syndrome	-1.821	0.0362
					AHI1	Abelson helper integration site 1	-1.819	0.00402
					SPON1	spondin 1, extracellular matrix protein	-1.815	0.0208
					ZFYVE28	zinc finger, FYVE domain containing 28	-1.813	0.00732
					CLK1	CDC-like kinase 1	-1.811	0.0105
					FAM58A	family with sequence similarity 58, member A	-1.811	0.00795
					AUTS2	autism susceptibility candidate 2	-1.808	0.00416
					CPM	carboxypeptidase M	-1.808	0.0274
					COLQ	collagen-like tail subunit (single strand of homotrimer) of asymmetric acetylcholinesterase	-1.807	0.0277
					NEFL	neurofilament, light polypeptide	-1.807	0.0252
					PLEKHA5	pleckstrin homology domain containing, family A member 5	-1.807	0.00414
					MLH3	mutL homolog 3	-1.806	0.00525
					SLC4A10	solute carrier family 4, sodium bicarbonate transporter, member 10	-1.804	0.0291
					AGO3	argonaute RISC catalytic component 3	-1.803	0.0196
					MAGT1	magnesium transporter 1	-1.802	0.00388
					CCR5	chemokine (C-C motif) receptor 5 (gene/pseudogene)	-1.799	0.00832
					MTR	5-methyltetrahydrofolate-homocysteine methyltransferase	-1.797	0.022
					FAM134B	family with sequence similarity 134, member B	-1.794	0.0223
					ZNF175	zinc finger protein 175	-1.792	0.0219
					LAMA2	laminin, alpha 2	-1.787	0.00452
					UST	uronyl-2-sulfotransferase	-1.787	0.00169
					TUBB1	tubulin, beta 1 class VI	-1.784	0.0368
					ATMIN	ATM interactor	-1.782	0.0418
					GLI1	GLI family zinc finger 1	-1.78	0.043
					TARP	TCR gamma alternate reading frame protein	-1.779	0.00825
					PCMTD1	protein-L-isoaspartate (D-aspartate) O-methyltransferase domain containing 1	-1.774	0.0337
					RASGRF2	Ras protein-specific guanine nucleotide-releasing factor 2	-1.769	0.0122
					PHLDB2	pleckstrin homology-like domain, family B, member 2	-1.766	0.00523
					C2orf74	chromosome 2 open reading frame 74	-1.762	0.00595
					DNA2	DNA replication helicase/nuclease 2	-1.762	0.00192
					HAUS7	HAUS augmin-like complex, subunit 7	-1.76	0.024
					KIAA1407	KIAA1407	-1.756	0.00423
					CAMSAP2	calmodulin regulated spectrin-associated protein family, member 2	-1.753	0.0114
					PTPN13	protein tyrosine phosphatase, non-receptor type 13 (APO-1/CD95 (Fas)-associated phosphatase)	-1.752	0.0082
					ZNF540	zinc finger protein 540	-1.751	0.0391
					ADAMTS5	ADAM metallopeptidase with thrombospondin type 1 motif, 5	-1.75	0.0247
					MPL	MPL proto-oncogene, thrombopoietin receptor	-1.75	0.0357
					DONSON	downstream neighbor of SON	-1.749	0.00816
					RAB28	RAB28, member RAS oncogene family	-1.749	0.014
					SAMD3	sterile alpha motif domain containing 3	-1.749	0.00638
					PRR5L	proline rich 5 like	-1.746	0.00764
					CXorf57	chromosome X open reading frame 57	-1.744	0.0365
					SRF	serum response factor (c-fos serum response element-binding transcription factor)	-1.743	0.0175
					ATG5	autophagy related 5	-1.742	0.00743
					PAXBP1	PAX3 and PAX7 binding protein 1	-1.741	0.00418
					GPR89A/GPR89B	G protein-coupled receptor 89A	-1.74	0.0267
					PHEX	phosphate regulating endopeptidase homolog, X-linked	-1.74	0.00525
					KIT	v-kit Hardy-Zuckerman 4 feline sarcoma viral oncogene homolog	-1.738	0.0367
					NR3C1	nuclear receptor subfamily 3, group C, member 1 (glucocorticoid receptor)	-1.737	0.0212
					RPL13A	ribosomal protein L13a	-1.735	0.0263
					COLGALT2	collagen beta(1-O)galactosyltransferase 2	-1.734	0.0395
					CUL4B	cullin 4B	-1.734	0.0218
					SAV1	salvador family WW domain containing protein 1	-1.734	0.00169
					CROT	carnitine O-octanoyltransferase	-1.733	0.013
					GDPD1	glycerophosphodiester phosphodiesterase domain containing 1	-1.731	0.00592
					GPRASP1	G protein-coupled receptor associated sorting protein 1	-1.731	0.022
					AP1AR	adaptor-related protein complex 1 associated regulatory protein	-1.73	0.0153
					ARHGAP6	Rho GTPase activating protein 6	-1.73	0.0176
					GPR183	G protein-coupled receptor 183	-1.73	0.00576
					ZNF783	zinc finger family member 783	-1.729	0.0244
					PDE4D	phosphodiesterase 4D, cAMP-specific	-1.728	0.00232
					INADL	InaD-like (Drosophila)	-1.727	0.0074
					ELOVL4	ELOVL fatty acid elongase 4	-1.726	0.0205
					SERF2	small EDRK-rich factor 2	-1.726	0.00422
					RBM19	RNA binding motif protein 19	-1.725	0.00471
					WNT1	wingless-type MMTV integration site family, member 1	-1.725	0.00885
					AGPAT1	1-acylglycerol-3-phosphate O-acyltransferase 1	-1.723	0.032
					DOCK6	dedicator of cytokinesis 6	-1.723	0.0176
					HLA-DPB1	major histocompatibility complex, class II, DP beta 1	-1.723	0.0421
					KRIT1	KRIT1, ankyrin repeat containing	-1.723	0.00831
					SUFU	suppressor of fused homolog (Drosophila)	-1.722	0.0417
					ADHFE1	alcohol dehydrogenase, iron containing, 1	-1.721	0.017
					SYT15	synaptotagmin XV	-1.721	0.0062
					LTK	leukocyte receptor tyrosine kinase	-1.719	0.0163
					CASD1	CAS1 domain containing 1	-1.718	0.0111
					GATM	glycine amidinotransferase (L-arginine:glycine amidinotransferase)	-1.717	0.00775
					TOX	thymocyte selection-associated high mobility group box	-1.715	0.0267
					RTKN2	rhotekin 2	-1.714	0.0475
					NIPA1	non imprinted in Prader-Willi/Angelman syndrome 1	-1.713	0.0294
					TBX21	T-box 21	-1.712	0.0306
					TRAM2	translocation associated membrane protein 2	-1.712	0.0135
					RALGDS	ral guanine nucleotide dissociation stimulator	-1.711	0.0222
					IKZF2	IKAROS family zinc finger 2 (Helios)	-1.708	0.00796
					HMGN1	high mobility group nucleosome binding domain 1	-1.706	0.0244
					KIR3DL2	killer cell immunoglobulin-like receptor, three domains, long cytoplasmic tail, 2	-1.706	0.0482
					TGFBR3	transforming growth factor, beta receptor III	-1.706	0.0153
					BZRAP1	benzodiazepine receptor (peripheral) associated protein 1	-1.705	0.0289
					TAF3	TAF3 RNA polymerase II, TATA box binding protein (TBP)-associated factor, 140kDa	-1.704	0.0284
					COCH	cochlin	-1.7	0.0183
					NRP1	neuropilin 1	-1.7	0.00555
					IL3RA	interleukin 3 receptor, alpha (low affinity)	-1.698	0.00592
					NUP153	nucleoporin 153kDa	-1.698	0.0452
					FANCM	Fanconi anemia, complementation group M	-1.697	0.0466
					UNG	uracil DNA glycosylase	-1.697	0.00697
					RSU1	Ras suppressor protein 1	-1.695	0.0163
					CACUL1	CDK2-associated, cullin domain 1	-1.693	0.0307
					CNST	consortin, connexin sorting protein	-1.693	0.0202
					BTG2	BTG family, member 2	-1.692	0.0144
					ERCC8	excision repair cross-complementation group 8	-1.692	0.00843
					SLC46A2	solute carrier family 46, member 2	-1.691	0.0236
					BCL11A	B-cell CLL/lymphoma 11A (zinc finger protein)	-1.69	0.0186
					CSPP1	centrosome and spindle pole associated protein 1	-1.69	0.00291
					PHF10	PHD finger protein 10	-1.69	0.0105
					THAP11	THAP domain containing 11	-1.689	0.0026
					SEZ6L	seizure related 6 homolog (mouse)-like	-1.688	0.0273
					USP31	ubiquitin specific peptidase 31	-1.688	0.00987
					AKAP12	A kinase (PRKA) anchor protein 12	-1.687	0.0465
					DYM	dymeclin	-1.687	0.00674
					ABCB1	ATP-binding cassette, sub-family B (MDR/TAP), member 1	-1.686	0.0158
					IKZF4	IKAROS family zinc finger 4 (Eos)	-1.686	0.0147
					CASP2	caspase 2, apoptosis-related cysteine peptidase	-1.684	0.0204
					EIF4B	eukaryotic translation initiation factor 4B	-1.684	0.00595
					BZW1	basic leucine zipper and W2 domains 1	-1.683	0.00507
					HSD17B12	hydroxysteroid (17-beta) dehydrogenase 12	-1.682	0.0158
					HNRNPH1	heterogeneous nuclear ribonucleoprotein H1 (H)	-1.681	0.00518
					FXYD3	FXYD domain containing ion transport regulator 3	-1.68	0.0221
					ACAT2	acetyl-CoA acetyltransferase 2	-1.679	0.0267
					DPP4	dipeptidyl-peptidase 4	-1.678	0.00638
					DPY19L4	dpy-19-like 4 (C. elegans)	-1.678	0.0152
					TCTN1	tectonic family member 1	-1.678	0.0134
					RCAN1	regulator of calcineurin 1	-1.677	0.0121
					JAKMIP1	janus kinase and microtubule interacting protein 1	-1.676	0.0327
					MTMR12	myotubularin related protein 12	-1.676	0.00423
					EIF3K	eukaryotic translation initiation factor 3, subunit K	-1.674	0.0365
					KLRG1	killer cell lectin-like receptor subfamily G, member 1	-1.674	0.0328
					GTF3C3	general transcription factor IIIC, polypeptide 3, 102kDa	-1.673	0.0393
					CXCR5	chemokine (C-X-C motif) receptor 5	-1.672	0.0385
					STRBP	spermatid perinuclear RNA binding protein	-1.672	0.00641
					FAM102A	family with sequence similarity 102, member A	-1.671	0.0125
					RNF2	ring finger protein 2	-1.67	0.00709
					TALDO1	transaldolase 1	-1.668	0.0482
					FCGBP	Fc fragment of IgG binding protein	-1.667	0.0303
					PTCD2	pentatricopeptide repeat domain 2	-1.664	0.0194
					PTCH1	patched 1	-1.664	0.0229
					HNRNPR	heterogeneous nuclear ribonucleoprotein R	-1.663	0.0304
					PRKX	protein kinase, X-linked	-1.662	0.0344
					BICD1	bicaudal D homolog 1 (Drosophila)	-1.66	0.0366
					PYHIN1	pyrin and HIN domain family, member 1	-1.66	0.0327
					HBP1	HMG-box transcription factor 1	-1.659	0.0193
					BCL7A	B-cell CLL/lymphoma 7A	-1.658	0.0141
					CD84	CD84 molecule	-1.655	0.00631
					NEO1	neogenin 1	-1.654	0.00917
					TCAF1	TRPM8 channel-associated factor 1	-1.653	0.0299
					PRKCZ	protein kinase C, zeta	-1.651	0.0241
					RPL32	ribosomal protein L32	-1.65	0.0168
					SCARA5	scavenger receptor class A, member 5	-1.65	0.0305
					STXBP4	syntaxin binding protein 4	-1.65	0.0112
					CMAHP	cytidine monophospho-N-acetylneuraminic acid hydroxylase, pseudogene	-1.649	0.0255
					TNFRSF11A	tumor necrosis factor receptor superfamily, member 11a, NFKB activator	-1.649	0.0049
					EBF1	early B-cell factor 1	-1.648	0.0327
					LINC00667	long intergenic non-protein coding RNA 667	-1.648	0.0121
					BAG3	BCL2-associated athanogene 3	-1.647	0.0365
					MVB12B	multivesicular body subunit 12B	-1.646	0.0144
					CLOCK	clock circadian regulator	-1.644	0.00431
					EIF4ENIF1	eukaryotic translation initiation factor 4E nuclear import factor 1	-1.643	0.00341
					PTCD3	pentatricopeptide repeat domain 3	-1.643	0.0189
					GNL1	guanine nucleotide binding protein-like 1	-1.642	0.00976
					KIAA1429	KIAA1429	-1.642	0.0189
					PLXDC1	plexin domain containing 1	-1.642	0.0225
					THUMPD1	THUMP domain containing 1	-1.642	0.0404
					RPAP3	RNA polymerase II associated protein 3	-1.641	0.0455
					RORA	RAR-related orphan receptor A	-1.64	0.00755
					IGKV1-5	immunoglobulin kappa variable 1-5	-1.639	0.0449
					UBE2V1	ubiquitin-conjugating enzyme E2 variant 1	-1.639	0.0235
					ZNF529	zinc finger protein 529	-1.639	0.0183
					DOCK2	dedicator of cytokinesis 2	-1.638	0.0434
					FAU	--	-1.638	0.0244
					MEX3C	mex-3 RNA binding family member C	-1.638	0.0383
					MYCL	v-myc avian myelocytomatosis viral oncogene lung carcinoma derived homolog	-1.638	0.00902
					DENND4A	DENN/MADD domain containing 4A	-1.637	0.00543
					FBXO21	F-box protein 21	-1.636	0.00995
					PPP2R2B	protein phosphatase 2, regulatory subunit B, beta	-1.636	0.0492
					UPF3A	UPF3 regulator of nonsense transcripts homolog A (yeast)	-1.636	0.00434
					CAAP1	caspase activity and apoptosis inhibitor 1	-1.635	0.00795
					APCDD1	adenomatosis polyposis coli down-regulated 1	-1.634	0.0132
					APOL3	apolipoprotein L, 3	-1.634	0.00191
					ARHGAP32	Rho GTPase activating protein 32	-1.632	0.0182
					DNAJA1	DnaJ (Hsp40) homolog, subfamily A, member 1	-1.632	0.0256
					HECTD2	HECT domain containing E3 ubiquitin protein ligase 2	-1.632	0.0244
					MAP3K12	mitogen-activated protein kinase kinase kinase 12	-1.632	0.0189
					DDX31	DEAD (Asp-Glu-Ala-Asp) box polypeptide 31	-1.631	0.00795
					ADCY9	adenylate cyclase 9	-1.63	0.00762
					ZDHHC11	zinc finger, DHHC-type containing 11	-1.63	0.012
					MID2	midline 2	-1.629	0.0138
					AES	amino-terminal enhancer of split	-1.628	0.00547
					RRN3	RRN3 homolog, RNA polymerase I transcription factor	-1.627	0.0221
					COX11	COX11 cytochrome c oxidase copper chaperone	-1.626	0.0458
					NAP1L2	nucleosome assembly protein 1-like 2	-1.626	0.0208
					MPZL1	myelin protein zero-like 1	-1.625	0.00525
					SEPT11	septin 11	-1.625	0.0254
					DPH6	diphthamine biosynthesis 6	-1.624	0.00487
					ARL6IP5	ADP-ribosylation factor-like 6 interacting protein 5	-1.623	0.0069
					HADHA	hydroxyacyl-CoA dehydrogenase/3-ketoacyl-CoA thiolase/enoyl-CoA hydratase (trifunctional protein), alpha subunit	-1.623	0.0315
					SNTA1	syntrophin, alpha 1	-1.623	0.00522
					CCR3	chemokine (C-C motif) receptor 3	-1.622	0.0301
					PPM1B	protein phosphatase, Mg2+/Mn2+ dependent, 1B	-1.622	0.0142
					DIS3	DIS3 homolog, exosome endoribonuclease and 3'-5' exoribonuclease	-1.621	0.00273
					DNAJC18	DnaJ (Hsp40) homolog, subfamily C, member 18	-1.621	0.00341
					ENPP3	ectonucleotide pyrophosphatase/phosphodiesterase 3	-1.62	0.0187
					PAIP1	poly(A) binding protein interacting protein 1	-1.618	0.0439
					UBXN4	UBX domain protein 4	-1.618	0.0283
					ACE	angiotensin I converting enzyme	-1.617	0.0478
					ATP6V1E2	ATPase, H+ transporting, lysosomal 31kDa, V1 subunit E2	-1.617	0.0382
					KIF5C	kinesin family member 5C	-1.617	0.014
					SLC12A2	solute carrier family 12 (sodium/potassium/chloride transporter), member 2	-1.617	0.00161
					SMC5	structural maintenance of chromosomes 5	-1.617	0.00697
					VEZT	vezatin, adherens junctions transmembrane protein	-1.617	0.00621
					NPIPB3 (includes others)	nuclear pore complex interacting protein family, member B3	-1.616	0.0418
					F13A1	coagulation factor XIII, A1 polypeptide	-1.614	0.0371
					NLRP7	NLR family, pyrin domain containing 7	-1.614	0.00885
					DNAJC16	DnaJ (Hsp40) homolog, subfamily C, member 16	-1.613	0.00341
					MOB4	MOB family member 4, phocein	-1.613	0.0405
					SPRY2	sprouty RTK signaling antagonist 2	-1.613	0.0187
					CCDC88C	coiled-coil domain containing 88C	-1.612	0.02
					CENPC	centromere protein C	-1.612	0.0103
					ELAVL1	ELAV like RNA binding protein 1	-1.612	0.0262
					LPAR5	lysophosphatidic acid receptor 5	-1.612	0.0198
					SPOCK2	sparc/osteonectin, cwcv and kazal-like domains proteoglycan (testican) 2	-1.612	0.0039
					RAD51D	RAD51 paralog D	-1.611	0.0149
					AP4S1	adaptor-related protein complex 4, sigma 1 subunit	-1.61	0.0328
					HACE1	HECT domain and ankyrin repeat containing E3 ubiquitin protein ligase 1	-1.61	0.0111
					HHAT	hedgehog acyltransferase	-1.61	0.0109
					FASTKD1	FAST kinase domains 1	-1.608	0.0129
					KCNAB3	potassium channel, voltage gated subfamily A regulatory beta subunit 3	-1.608	0.026
					ALKBH5	alkB homolog 5, RNA demethylase	-1.607	0.0124
					PHAX	phosphorylated adaptor for RNA export	-1.606	0.00379
					ZNF185	zinc finger protein 185 (LIM domain)	-1.605	0.0113
					PPIP5K1	diphosphoinositol pentakisphosphate kinase 1	-1.604	0.00379
					CDC14B	cell division cycle 14B	-1.603	0.00903
					CEP290	centrosomal protein 290kDa	-1.602	0.0423
					HSCB	HscB mitochondrial iron-sulfur cluster co-chaperone	-1.602	0.00795
					MORF4L1	mortality factor 4 like 1	-1.602	0.00487
					PPP4R3B	protein phosphatase 4, regulatory subunit 3B	-1.602	0.00414
					TRAPPC4	trafficking protein particle complex 4	-1.602	0.0305
					WNT10B	wingless-type MMTV integration site family, member 10B	-1.602	0.0169
					ACTB	actin, beta	-1.601	0.0062
					ANAPC5	anaphase promoting complex subunit 5	-1.601	0.00454
					ZNF135	zinc finger protein 135	-1.6	0.0411
					VPS13C	vacuolar protein sorting 13 homolog C (S. cerevisiae)	-1.598	0.0112
					ARID2	AT rich interactive domain 2 (ARID, RFX-like)	-1.597	0.0247
					RPL15	ribosomal protein L15	-1.597	0.0296
					ZNF598	zinc finger protein 598	-1.597	0.00324
					TARSL2	threonyl-tRNA synthetase-like 2	-1.596	0.02
					U2AF1L4	U2 small nuclear RNA auxiliary factor 1-like 4	-1.596	0.0336
					TNFRSF25	tumor necrosis factor receptor superfamily, member 25	-1.595	0.0158
					GRASP	GRP1 (general receptor for phosphoinositides 1)-associated scaffold protein	-1.594	0.0186
					IL23R	interleukin 23 receptor	-1.593	0.0158
					ZNF559	zinc finger protein 559	-1.593	0.0134
					LST1	leukocyte specific transcript 1	-1.592	0.034
					NEB	nebulin	-1.592	0.0109
					SUN2	Sad1 and UNC84 domain containing 2	-1.592	0.0187
					SUPT3H	suppressor of Ty 3 homolog (S. cerevisiae)	-1.592	0.0193
					FASLG	Fas ligand (TNF superfamily, member 6)	-1.591	0.0483
					PNPLA4	patatin-like phospholipase domain containing 4	-1.59	0.0357
					CD96	CD96 molecule	-1.588	0.0251
					ACKR3	atypical chemokine receptor 3	-1.587	0.00592
					EIF3M	eukaryotic translation initiation factor 3, subunit M	-1.587	0.022
					GPN3	GPN-loop GTPase 3	-1.587	0.0265
					LGR4	leucine-rich repeat containing G protein-coupled receptor 4	-1.587	0.0168
					TFAM	transcription factor A, mitochondrial	-1.585	0.0411
					CYTH1	cytohesin 1	-1.584	0.0132
					GPAM	glycerol-3-phosphate acyltransferase, mitochondrial	-1.584	0.0175
					CCNJ	cyclin J	-1.583	0.00944
					FBXO44	F-box protein 44	-1.583	0.034
					OSGEPL1	O-sialoglycoprotein endopeptidase-like 1	-1.583	0.0418
					KMO	kynurenine 3-monooxygenase (kynurenine 3-hydroxylase)	-1.581	0.0122
					FAM208A	family with sequence similarity 208, member A	-1.58	0.0119
					LRRC1	leucine rich repeat containing 1	-1.58	0.00592
					HP1BP3	heterochromatin protein 1, binding protein 3	-1.579	0.00308
					ITGB8	integrin, beta 8	-1.578	0.0179
					WDR78	WD repeat domain 78	-1.578	0.012
					CCAR1	cell division cycle and apoptosis regulator 1	-1.575	0.00733
					GPX7	glutathione peroxidase 7	-1.575	0.0209
					OSGIN2	oxidative stress induced growth inhibitor family member 2	-1.575	0.0411
					PRSS23	protease, serine, 23	-1.575	0.0442
					PCYOX1	prenylcysteine oxidase 1	-1.574	0.0433
					SEC62	SEC62 homolog (S. cerevisiae)	-1.574	0.00764
					SHMT1	serine hydroxymethyltransferase 1 (soluble)	-1.574	0.0186
					ST3GAL1	ST3 beta-galactoside alpha-2,3-sialyltransferase 1	-1.574	0.0357
					VENTX	VENT homeobox	-1.573	0.024
					ZNF57	zinc finger protein 57	-1.573	0.00808
					AMOT	angiomotin	-1.572	0.0218
					SEPW1	selenoprotein W, 1	-1.572	0.00423
					CGGBP1	CGG triplet repeat binding protein 1	-1.571	0.039
					VIPR2	vasoactive intestinal peptide receptor 2	-1.571	0.0258
					BCKDHB	branched chain keto acid dehydrogenase E1, beta polypeptide	-1.57	0.0311
					CEP126	centrosomal protein 126kDa	-1.57	0.00192
					SLC24A1	solute carrier family 24 (sodium/potassium/calcium exchanger), member 1	-1.57	0.0153
					TIGD7	tigger transposable element derived 7	-1.57	0.0205
					TRAPPC2	trafficking protein particle complex 2	-1.57	0.0423
					ARHGEF6	Rac/Cdc42 guanine nucleotide exchange factor (GEF) 6	-1.568	0.0136
					COBLL1	cordon-bleu WH2 repeat protein-like 1	-1.567	0.0169
					DCBLD1	discoidin, CUB and LCCL domain containing 1	-1.567	0.00341
					ZNF346	zinc finger protein 346	-1.567	0.00961
					GLIDR	glioblastoma down-regulated RNA	-1.566	0.0322
					TTF1	transcription termination factor, RNA polymerase I	-1.566	0.0274
					CD1C	CD1c molecule	-1.565	0.0459
					TMEM237	transmembrane protein 237	-1.565	0.0116
					LEF1	lymphoid enhancer-binding factor 1	-1.564	0.0429
					ZNF83	zinc finger protein 83	-1.564	0.0499
					ITPR1	inositol 1,4,5-trisphosphate receptor, type 1	-1.563	0.0223
					ACO1	aconitase 1, soluble	-1.562	0.0372
					EID2	EP300 interacting inhibitor of differentiation 2	-1.561	0.0248
					GOLGA6A (includes others)	golgin A6 family, member C	-1.56	0.0435
					TMEM204	transmembrane protein 204	-1.56	0.0099
					TXNRD3	thioredoxin reductase 3	-1.56	0.00514
					ADAM22	ADAM metallopeptidase domain 22	-1.559	0.0108
					ASB2	ankyrin repeat and SOCS box containing 2	-1.559	0.0368
					CD2AP	CD2-associated protein	-1.559	0.00795
					MAP7D1	MAP7 domain containing 1	-1.559	0.012
					MRPS30	mitochondrial ribosomal protein S30	-1.559	0.0149
					ZXDA	zinc finger, X-linked, duplicated A	-1.559	0.0292
					MTM1	myotubularin 1	-1.558	0.00771
					PARG	poly (ADP-ribose) glycohydrolase	-1.558	0.0416
					VPS13A	vacuolar protein sorting 13 homolog A (S. cerevisiae)	-1.558	0.00797
					ANAPC1	anaphase promoting complex subunit 1	-1.557	0.0222
					HNRNPM	heterogeneous nuclear ribonucleoprotein M	-1.557	0.00722
					PDE4DIP	phosphodiesterase 4D interacting protein	-1.556	0.0243
					PHF6	PHD finger protein 6	-1.556	0.0116
					POU6F1	POU class 6 homeobox 1	-1.556	0.0353
					ADARB1	adenosine deaminase, RNA-specific, B1	-1.555	0.00581
					CEP85L	centrosomal protein 85kDa-like	-1.555	0.0262
					PTBP1	polypyrimidine tract binding protein 1	-1.555	0.0288
					LARGE	like-glycosyltransferase	-1.554	0.00961
					MTMR2	myotubularin related protein 2	-1.554	0.00222
					SETD3	SET domain containing 3	-1.554	0.0105
					DNAJC19	DnaJ (Hsp40) homolog, subfamily C, member 19	-1.553	0.0183
					SLAIN2	SLAIN motif family, member 2	-1.553	0.00855
					TRPC1	transient receptor potential cation channel, subfamily C, member 1	-1.553	0.0242
					ACADSB	acyl-CoA dehydrogenase, short/branched chain	-1.552	0.0166
					ASNS	asparagine synthetase (glutamine-hydrolyzing)	-1.552	0.0147
					KDSR	3-ketodihydrosphingosine reductase	-1.552	0.0215
					GTF2I	general transcription factor IIi	-1.55	0.0232
					IKZF3	IKAROS family zinc finger 3 (Aiolos)	-1.55	0.0263
					SCAI	suppressor of cancer cell invasion	-1.55	0.0395
					RBBP4	retinoblastoma binding protein 4	-1.549	0.019
					ZNF202	zinc finger protein 202	-1.549	0.0452
					ACACA	acetyl-CoA carboxylase alpha	-1.548	0.0365
					IGIP	IgA-inducing protein	-1.548	0.0441
					NADK2	NAD kinase 2, mitochondrial	-1.548	0.0257
					LSM11	LSM11, U7 small nuclear RNA associated	-1.547	0.0127
					MKRN3	makorin ring finger protein 3	-1.546	0.016
					ZNF146	zinc finger protein 146	-1.545	0.0108
					LBH	limb bud and heart development	-1.543	0.018
					HLTF	helicase-like transcription factor	-1.542	0.0465
					RPAIN	RPA interacting protein	-1.542	0.0323
					XKR6	XK, Kell blood group complex subunit-related family, member 6	-1.542	0.0434
					BBS5	Bardet-Biedl syndrome 5	-1.541	0.0281
					C5orf28	chromosome 5 open reading frame 28	-1.541	0.0284
					L3MBTL3	l(3)mbt-like 3 (Drosophila)	-1.541	0.0426
					SRRM2	serine/arginine repetitive matrix 2	-1.541	0.00638
					C18orf54	chromosome 18 open reading frame 54	-1.54	0.00722
					ERN1	endoplasmic reticulum to nucleus signaling 1	-1.54	0.0327
					GOLGA3	golgin A3	-1.54	0.00514
					STIM2	stromal interaction molecule 2	-1.54	0.0359
					ZNF778	zinc finger protein 778	-1.54	0.0198
					CDC42BPG	CDC42 binding protein kinase gamma (DMPK-like)	-1.539	0.0122
					CALM1 (includes others)	calmodulin 1 (phosphorylase kinase, delta)	-1.538	0.0231
					EIF4E	eukaryotic translation initiation factor 4E	-1.538	0.00945
					TGFB3	transforming growth factor, beta 3	-1.538	0.0187
					FEZ1	fasciculation and elongation protein zeta 1 (zygin I)	-1.537	0.0465
					GPRIN3	GPRIN family member 3	-1.537	0.0225
					TRAPPC11	trafficking protein particle complex 11	-1.537	0.0138
					ZNF566	zinc finger protein 566	-1.537	0.0222
					PDE8A	phosphodiesterase 8A	-1.536	0.0256
					PTPN4	protein tyrosine phosphatase, non-receptor type 4 (megakaryocyte)	-1.536	0.0483
					RAB40B	RAB40B, member RAS oncogene family	-1.536	0.00503
					PEA15	phosphoprotein enriched in astrocytes 15	-1.535	0.0222
					CAND1	cullin-associated and neddylation-dissociated 1	-1.534	0.0186
					ELK4	ELK4, ETS-domain protein (SRF accessory protein 1)	-1.534	0.00487
					PLCB1	phospholipase C, beta 1 (phosphoinositide-specific)	-1.534	0.0149
					VDAC1	voltage-dependent anion channel 1	-1.533	0.0472
					ZBTB18	zinc finger and BTB domain containing 18	-1.532	0.0455
					NFATC2	nuclear factor of activated T-cells, cytoplasmic, calcineurin-dependent 2	-1.531	0.0305
					TGFBI	transforming growth factor, beta-induced, 68kDa	-1.531	0.0189
					ZNF469	zinc finger protein 469	-1.531	0.0175
					ARIH2	ariadne RBR E3 ubiquitin protein ligase 2	-1.53	0.0149
					MBTPS1	membrane-bound transcription factor peptidase, site 1	-1.53	0.0055
					GLCCI1	glucocorticoid induced 1	-1.529	0.0262
					KCNK10	potassium channel, two pore domain subfamily K, member 10	-1.529	0.0478
					NSUN2	NOP2/Sun RNA methyltransferase family, member 2	-1.529	0.00348
					MPP6	membrane protein, palmitoylated 6 (MAGUK p55 subfamily member 6)	-1.528	0.00611
					PIGN	phosphatidylinositol glycan anchor biosynthesis, class N	-1.527	0.021
					PRPF38B	pre-mRNA processing factor 38B	-1.527	0.00718
					RIMBP3 (includes others)	RIMS binding protein 3	-1.527	0.0208
					BEX5	brain expressed, X-linked 5	-1.526	0.0451
					CNOT6	CCR4-NOT transcription complex, subunit 6	-1.526	0.00796
					CPED1	cadherin-like and PC-esterase domain containing 1	-1.526	0.0459
					ERMP1	endoplasmic reticulum metallopeptidase 1	-1.526	0.00487
					FAM43A	family with sequence similarity 43, member A	-1.526	0.0174
					ABCD3	ATP-binding cassette, sub-family D (ALD), member 3	-1.525	0.0112
					C2orf68	chromosome 2 open reading frame 68	-1.525	0.0142
					STMN3	stathmin-like 3	-1.525	0.021
					BACE2	beta-site APP-cleaving enzyme 2	-1.524	0.0416
					PANX1	pannexin 1	-1.524	0.022
					AHCYL1	adenosylhomocysteinase-like 1	-1.523	0.0141
					GOLGA4	golgin A4	-1.523	0.0182
					IL7R	interleukin 7 receptor	-1.523	0.0389
					INF2	inverted formin, FH2 and WH2 domain containing	-1.523	0.0214
					RAB3IP	RAB3A interacting protein	-1.523	0.0465
					SIPA1L3	signal-induced proliferation-associated 1 like 3	-1.523	0.0203
					SUPT7L	suppressor of Ty 7 (S. cerevisiae)-like	-1.523	0.0319
					TMC6	transmembrane channel-like 6	-1.523	0.00354
					TNFAIP2	tumor necrosis factor, alpha-induced protein 2	-1.523	0.0142
					LUZP1	leucine zipper protein 1	-1.522	0.0299
					BRD2	bromodomain containing 2	-1.52	0.0349
					HPGD	hydroxyprostaglandin dehydrogenase 15-(NAD)	-1.52	0.0315
					RPS5	ribosomal protein S5	-1.519	0.00796
					ABHD10	abhydrolase domain containing 10	-1.518	0.0444
					TBP	TATA box binding protein	-1.518	0.0124
					TGIF1	TGFB-induced factor homeobox 1	-1.518	0.00341
					API5	apoptosis inhibitor 5	-1.517	0.00454
					DNASE1L3	deoxyribonuclease I-like 3	-1.517	0.0367
					ZBTB38	zinc finger and BTB domain containing 38	-1.517	0.00811
					CTH	cystathionine gamma-lyase	-1.516	0.0233
					SMAD3	SMAD family member 3	-1.516	0.00273
					ACOX3	acyl-CoA oxidase 3, pristanoyl	-1.515	0.0138
					AJUBA	ajuba LIM protein	-1.515	0.0273
					CNNM2	cyclin and CBS domain divalent metal cation transport mediator 2	-1.515	0.0102
					COLEC12	collectin sub-family member 12	-1.515	0.028
					GOPC	golgi-associated PDZ and coiled-coil motif containing	-1.513	0.00551
					PCM1	pericentriolar material 1	-1.513	0.0342
					S1PR1	sphingosine-1-phosphate receptor 1	-1.513	0.013
					ZBTB1	zinc finger and BTB domain containing 1	-1.513	0.0351
					ATE1	arginyltransferase 1	-1.512	0.0287
					XYLT1	xylosyltransferase I	-1.512	0.0277
					NMNAT3	nicotinamide nucleotide adenylyltransferase 3	-1.511	0.0158
					PHF14	PHD finger protein 14	-1.511	0.0255
					SMARCE1	SWI/SNF related, matrix associated, actin dependent regulator of chromatin, subfamily e, member 1	-1.511	0.0132
					SMC1A	structural maintenance of chromosomes 1A	-1.511	0.0091
					SPTAN1	spectrin, alpha, non-erythrocytic 1	-1.511	0.0275
					HLA-DPA1	major histocompatibility complex, class II, DP alpha 1	-1.51	0.0152
					RNF4	ring finger protein 4	-1.51	0.0344
					NOL10	nucleolar protein 10	-1.508	0.0153
					NUP133	nucleoporin 133kDa	-1.508	0.0186
					PIGT	phosphatidylinositol glycan anchor biosynthesis, class T	-1.507	0.0477
					PSIP1	PC4 and SFRS1 interacting protein 1	-1.507	0.0492
					STK39	serine threonine kinase 39	-1.507	0.0218
					TULP4	tubby like protein 4	-1.507	0.00431
					EML2	echinoderm microtubule associated protein like 2	-1.506	0.0385
					MYO6	myosin VI	-1.506	0.0367
					TWISTNB	TWIST neighbor	-1.506	0.0216
					ZNF507	zinc finger protein 507	-1.506	0.0365
					ZNF831	zinc finger protein 831	-1.506	0.0237
					AGPAT5	1-acylglycerol-3-phosphate O-acyltransferase 5	-1.505	0.0298
					GNPTAB	N-acetylglucosamine-1-phosphate transferase, alpha and beta subunits	-1.505	0.0169
					SLC16A7	solute carrier family 16 (monocarboxylate transporter), member 7	-1.504	0.0351
					TRIM32	tripartite motif containing 32	-1.504	0.0155
					GRPEL1	GrpE-like 1, mitochondrial (E. coli)	-1.503	0.0261
					MFSD6	major facilitator superfamily domain containing 6	-1.503	0.0467
					AFAP1	actin filament associated protein 1	-1.502	0.0259
					PDIA4	protein disulfide isomerase family A, member 4	-1.502	0.0482
					PSTK	phosphoseryl-tRNA kinase	-1.502	0.0398
					RAB38	RAB38, member RAS oncogene family	-1.502	0.0195
					FYCO1	FYVE and coiled-coil domain containing 1	-1.501	0.0296
					SLC22A5	solute carrier family 22 (organic cation/carnitine transporter), member 5	-1.501	0.0201
					IRF4	interferon regulatory factor 4	-1.5	0.0269
